# Supplementary material for: Isolation and characterization of Uropathogenic Escherichia coli (UPEC) from red panda (Ailurus fulgens)
Source: BMC Vet Res. 2020 Oct 27;16:404. doi: 10.1186/s12917-020-02624-9 (PMC7590469; doi:10.1186/s12917-020-02624-9)
Supplement: Supplementary file 2 — Additional file 2. Antibiotic resistance protein of the E. coli chromosome isolated from the red panda. [file 12917_2020_2624_MOESM2_ESM.xls]

Resistance Type	Description	Resistance Profile	Require	gene_id
acra	Resistance-nodulation-cell division transporter system. Multidrug resistance efflux pump.	macrolide, acriflavin, aminoglycoside, beta_lactam, glycylcycline	acrb, tolc	GE04276
acrb	Resistance-nodulation-cell division transporter system. Multidrug resistance efflux pump.	aminoglycoside, beta_lactam, acriflavin, glycylcycline, macrolide	tolc, acra	GE02516, GE04275
arna	Bifunctional enzyme that catalyzes the oxidative decarboxylation of UDP-glucuronic acid (UDP-GlcUA) to UDP-4-keto-arabinose (UDP-Ara4O) and the addition of a formyl group to UDP-4-amino-4-deoxy-L-arabinose (UDP-L-Ara4N) to form UDP-L-4-formamido-arabinose (UDP-L-Ara4FN). The modified arabinose is attached to lipid A and is required for resistance to polymyxin and cationic antimicrobial peptides.	polymyxin		GE01430
baca	Undecaprenyl pyrophosphate phosphatase, which consists in the sequestration of Undecaprenyl pyrophosphate.	bacitracin		GE02318
bcr				GE01359
bl1_ec	Class C beta-lactamase. This enzyme breaks the beta-lactam antibiotic ring open and deactivates the molecule's antibacterial properites.	cephalosporin		GE03550
emre	Multidrug resistance efflux pump.	aminoglycoside	emrd	GE01112
ksga	Specifically dimethylates two adjacent adenosines in the loop of a conserved hairpin near the 3'-end of 16S rRNA in the 30S particle. Its inactivation leads to kasugamycin resistance.	kasugamycin		GE03850
macb	Resistance-nodulation-cell division transporter system. Multidrug resistance efflux pump. Macrolide-specific efflux system.	macrolide	maca, tolc	GE00077
mdfa				GE04590
mdte	Resistance-nodulation-cell division transporter system. Multidrug resistance efflux pump.	erythromycin, doxorubicin	mdtf, tolc	GE02771
mdtf	Resistance-nodulation-cell division transporter system. Multidrug resistance efflux pump.	erythromycin, doxorubicin	tolc, mdte	GE02772
mdtg	Major facilitator superfamily transporter. Multidrug resistance efflux pump.	deoxycholate, fosfomycin		GE00233
mdth	Major facilitator superfamily transporter. Multidrug resistance efflux pump.	deoxycholate, fosfomycin		GE00245
mdtk	Major facilitator superfamily transporter. Multidrug resistance efflux pump.	norfloxacin, enoxacin		GE00854
mdtl	Major facilitator superfamily transporter. Multidrug resistance efflux pump.	chloramphenicol		GE02967
mdtn	Resistance-nodulation-cell division transporter system. Multidrug resistance efflux pump.	puromycin, acriflavine, t_chloride	mdtp, mdto	GE03406
mdto	Resistance-nodulation-cell division transporter system. Multidrug resistance efflux pump.	puromycin, acriflavine, t_chloride	mdtp, mdtn	GE03405
mdtp	Resistance-nodulation-cell division transporter system. Multidrug resistance efflux pump.	puromycin, acriflavine, t_chloride	mdto, mdtn	GE03404
tolc	Resistance-nodulation-cell division transporter system. Multidrug resistance efflux pump.	macrolide, acriflavin, aminoglycoside, beta_lactam, glycylcycline	maca, mdte, macb, acra, acrb, mdtf	GE02299
