# Supplementary material for: Isolation and characterization of Uropathogenic Escherichia coli (UPEC) from red panda (Ailurus fulgens)
Source: BMC Vet Res. 2020 Oct 27;16:404. doi: 10.1186/s12917-020-02624-9 (PMC7590469; doi:10.1186/s12917-020-02624-9)
Supplement: Supplementary file 3 — Additional file 3. Virulence factor protein of the E. coli chromosome isolated from the red panda. [file 12917_2020_2624_MOESM3_ESM.xls]

Query_id	Query_length	Query_start	Query_end	Subject_id	Subject_length	Subject_start	Subject_end	Identity	Positive	Gap	Align_length	Score	E_value	Query_annotation	Subject_annotation
GE00053	377	17	356	VFG000344(gi:16272073)	351	4	348	132/358(36.87)	0.56	0.08	358	213	3.00E-67	377	(hitC) iron(III) ABC transporter, ATP-binding protein [HitABC (VF0268)] [Haemophilus influenzae Rd KW20]
GE00058	243	39	178	VFG001983(gi:15792250)	259	57	204	44/148(29.73)	0.49	0.05	148	63.5	4.00E-13	243	(pebA) bifunctional adhesin/ABC transporter aspartate/glutamate-binding protein [PEB1 (VF0327)] [Campylobacter jejuni subsp. jejuni NCTC 11168]
GE00061	243	32	188	VFG001983(gi:15792250)	259	49	214	49/166(29.52)	0.48	0.05	166	63.5	5.00E-13	243	(pebA) bifunctional adhesin/ABC transporter aspartate/glutamate-binding protein [PEB1 (VF0327)] [Campylobacter jejuni subsp. jejuni NCTC 11168]
GE00062	242	8	221	VFG000344(gi:16272073)	351	12	221	71/220(32.27)	0.53	0.07	220	114	6.00E-31	242	(hitC) iron(III) ABC transporter, ATP-binding protein [HitABC (VF0268)] [Haemophilus influenzae Rd KW20]
GE00076	365	25	356	VFG036974(gi:15677563)	412	42	366	95/342(27.78)	0.44	0.07	342	84.3	5.00E-19	365	(mtrC) membrane fusion protein MtrC [MtrCDE (VF0451)] [Neisseria meningitidis MC58]
GE00077	648	4	210	VFG002059(gi:15595271)	239	2	214	81/217(37.33)	0.54	0.06	217	110	4.00E-28	648	(tagT) type six secretion associated protein TagT, ATP-binding component of ABC transporter [HSI-I (VF0334)] [Pseudomonas aeruginosa PAO1]
GE00092	758	2	742	VFG000079(gi:16802278)	820	16	802	310/815(38.04)	0.58	0.12	815	526	1.00E-177	758	(clpC) endopeptidase Clp ATP-binding chain C [ClpC (VF0072)] [Listeria monocytogenes EGD-e]
GE00095	573	90	568	VFG013248(gi:16272034)	587	99	579	124/489(25.36)	0.45	0.03	489	156	4.00E-42	573	(msbA) lipid transporter ATP-binding/permease [LOS (CVF494)] [Haemophilus influenzae Rd KW20]
GE00096	588	88	586	VFG000365(gi:16122161)	600	89	581	136/511(26.61)	0.46	0.05	511	147	6.00E-39	588	(ybtP) lipoprotein inner membrane ABC-transporter [Yersiniabactin (VF0136)] [Yersinia pestis CO92]
GE00099	1333	884	1194	VFG002409(gi:21281992)	1479	558	849	88/326(26.99)	0.46	0.15	326	87	5.00E-18	1333	(essC) type VII secretion system protein EssC, FtsK/SpoIIIE family ATPase [Type VII secretion system (VF0403)] [Staphylococcus aureus subsp. aureus MW2]
GE00120	582	4	580	VFG013248(gi:16272034)	587	8	585	366/578(63.32)	0.78	0	578	746	0	582	(msbA) lipid transporter ATP-binding/permease [LOS (CVF494)] [Haemophilus influenzae Rd KW20]
GE00121	328	23	309	VFG013242(gi:16272033)	332	21	305	143/287(49.83)	0.7	0	287	299	1.00E-102	328	(lpxK) tetraacyldisaccharide 4'-kinase [LOS (CVF494)] [Haemophilus influenzae Rd KW20]
GE00124	248	1	245	VFG013236(gi:16272032)	254	1	249	157/249(63.05)	0.77	0.01	249	332	1.00E-117	248	(kdsB) 3-deoxy-manno-octulosonate cytidylyltransferase [LOS (CVF494)] [Haemophilus influenzae Rd KW20]
GE00126	259	66	246	VFG045590(gi:52842834)	250	65	245	59/182(32.42)	0.52	0.01	182	95.9	9.00E-25	259	(lpg2628) Dot/Icm type IV secretion system effector [Dot/Icm (VF0156)] [Legionella pneumophila subsp. pneumophila str. Philadelphia 1]
GE00135	362	2	362	VFG043487(gi:27365047)	340	1	340	95/371(25.61)	0.43	0.11	371	59.7	5.00E-11	362	(ompU) outer membrane protein OmpU [OmpU (VF0514)] [Vibrio vulnificus CMCP6]
GE00139	255	17	211	VFG001206(gi:15677997)	352	10	217	69/208(33.17)	0.54	0.06	208	99.8	2.00E-25	255	(fbpC) iron(III) ABC transporter, ATP-binding protein [FbpABC (VF0272)] [Neisseria meningitidis MC58]
GE00148	635	15	247	VFG000907(gi:26249408)	707	480	696	72/240(30.00)	0.5	0.12	240	79	3.00E-16	635	(hlyB) Hemolysin B [Hemolysin (VF0225)] [Escherichia coli CFT073]
GE00150	546	10	316	VFG045345(gi:28898385)	882	15	313	91/307(29.64)	0.5	0.02	307	158	3.00E-42	546	(VP1611) multivalent adhesion molecule MAM7 [MAM7 (VF0512)] [Vibrio parahaemolyticus RIMD 2210633]
GE00156	346	1	346	VFG001443(gi:7188818)	346	1	346	312/346(90.17)	0.9	0	346	637	0	346	(ompA) outer membrane protein A [OmpA (VF0236)] [Escherichia coli O18:K1:H7 str. RS218]
GE00182	895	334	646	VFG009810(gi:15607898)	485	177	467	89/327(27.22)	0.41	0.15	327	75.5	4.00E-15	895	(phoR) Possible two component system response sensor kinase membrane associated PhoR [PhoP/R (CVF331)] [Mycobacterium tuberculosis H37Rv]
GE00184	230	5	225	VFG001386(gi:15607897)	247	23	243	66/225(29.33)	0.48	0.03	225	90.1	8.00E-23	230	(phoP) Possible two component system response transcriptional positive regulator PhoP [PhoP (VF0286)] [Mycobacterium tuberculosis H37Rv]
GE00210	441	32	437	VFG001285(gi:21284315)	412	5	408	154/414(37.20)	0.58	0.04	414	310	1.00E-103	441	(icaA) N-acetylglucosaminyltransferase, involved in polysaccharide intercellular adhesin(PIA) synthesis [Intercellular adhesion proteins (VF0014)] [Staphylococcus aureus subsp. aureus MW2]
GE00218	277	1	277	VFG000462(gi:16764495)	277	1	277	266/277(96.03)	0.98	0	277	535	0	277	(csgG) curli production assembly/transport protein CsgG [Agf (VF0103)] [Salmonella enterica subsp. enterica serovar Typhimurium str. LT2]
GE00219	138	1	138	VFG000461(gi:16764496)	138	1	138	109/138(78.99)	0.85	0	138	223	8.00E-78	138	(csgF) curli production assembly/transport protein CsgF [Agf (VF0103)] [Salmonella enterica subsp. enterica serovar Typhimurium str. LT2]
GE00220	129	1	129	VFG000460(gi:16764497)	131	1	131	118/131(90.08)	0.93	0.01	131	242	2.00E-85	129	(csgE) curli production assembly/transport protein CsgE [Agf (VF0103)] [Salmonella enterica subsp. enterica serovar Typhimurium str. LT2]
GE00221	216	1	216	VFG004125(gi:16764498)	216	1	216	182/216(84.26)	0.86	0	216	373	1.00E-134	216	(csgD) DNA-binding transcriptional regulator CsgD [curli fibers/thin aggregative fimbriae (AGF) (AI094)] [Salmonella enterica subsp. enterica serovar Typhimurium str. LT2]
GE00222	151	1	151	VFG000457(gi:16764499)	151	1	151	117/151(77.48)	0.86	0	151	236	2.00E-82	151	(csgB) minor curlin subunit precursor, curli nucleator protein CsgB [Agf (VF0103)] [Salmonella enterica subsp. enterica serovar Typhimurium str. LT2]
GE00223	152	1	152	VFG000458(gi:16764500)	151	1	151	99/152(65.13)	0.76	0	152	182	5.00E-61	152	(csgA) curlin major subunit CsgA [Agf (VF0103)] [Salmonella enterica subsp. enterica serovar Typhimurium str. LT2]
GE00224	110	1	108	VFG000459(gi:16764501)	108	1	108	70/108(64.81)	0.83	0	108	147	1.00E-48	110	(csgC) curli assembly protein CsgC [Agf (VF0103)] [Salmonella enterica subsp. enterica serovar Typhimurium str. LT2]
GE00234	306	4	306	VFG013436(gi:30995456)	311	6	310	170/307(55.37)	0.69	0.01	307	340	1.00E-118	306	(htrB) lipid A biosynthesis lauroyl acyltransferase [LOS (CVF494)] [Haemophilus influenzae Rd KW20]
GE00250	138	3	138	VFG002354(gi:123442790)	146	4	146	63/143(44.06)	0.55	0.04	143	93.6	2.00E-26	138	(flgN) flagella synthesis protein FlgN [Flagella (VF0394)] [Yersinia enterocolitica subsp. enterocolitica 8081]
GE00251	97	47	97	VFG002353(gi:123442789)	85	35	85	35/51(68.63)	0.82	0	51	72.8	1.00E-19	97	(flgM) negative regulator of flagellin synthesis [Flagella (VF0394)] [Yersinia enterocolitica subsp. enterocolitica 8081]
GE00252	219	42	219	VFG002352(gi:123442788)	200	23	200	70/178(39.33)	0.59	0	178	139	1.00E-42	219	(flgA) flagellar basal body P-ring biosynthesis protein FlgA [Flagella (VF0394)] [Yersinia enterocolitica subsp. enterocolitica 8081]
GE00253	138	1	137	VFG002351(gi:123442787)	137	1	137	98/137(71.53)	0.87	0	137	213	1.00E-73	138	(flgB) flagellar basal-body rod protein FlgB [Flagella (VF0394)] [Yersinia enterocolitica subsp. enterocolitica 8081]
GE00254	134	1	134	VFG002350(gi:123442786)	134	1	134	112/134(83.58)	0.93	0	134	234	5.00E-82	134	(flgC) flagellar basal-body rod protein FlgC [Flagella (VF0394)] [Yersinia enterocolitica subsp. enterocolitica 8081]
GE00255	231	38	231	VFG002349(gi:123442785)	191	1	191	134/194(69.07)	0.79	0.01	194	259	2.00E-89	231	(flgD) flagellar basal-body rod modification protein FlgD [Flagella (VF0394)] [Yersinia enterocolitica subsp. enterocolitica 8081]
GE00256	401	1	401	VFG002348(gi:123442784)	419	1	419	250/419(59.67)	0.71	0.04	419	473	1.00E-167	401	(flgE) flagellar hook protein FlgE [Flagella (VF0394)] [Yersinia enterocolitica subsp. enterocolitica 8081]
GE00257	251	1	251	VFG002347(gi:123442783)	251	1	251	166/251(66.14)	0.81	0	251	340	1.00E-120	251	(flgF) flagellar basal-body rod protein FlgF [Flagella (VF0394)] [Yersinia enterocolitica subsp. enterocolitica 8081]
GE00258	260	44	260	VFG002346(gi:123442782)	217	1	217	176/217(81.11)	0.9	0	217	365	1.00E-130	260	(flgG) flagellar basal-body rod protein FlgG [Flagella (VF0394)] [Yersinia enterocolitica subsp. enterocolitica 8081]
GE00259	232	14	231	VFG002345(gi:123442781)	227	9	226	166/218(76.15)	0.83	0	218	340	1.00E-121	232	(flgH) flagellar L-ring protein precursor FlgH [Flagella (VF0394)] [Yersinia enterocolitica subsp. enterocolitica 8081]
GE00260	365	8	365	VFG002344(gi:123442780)	358	1	358	257/358(71.79)	0.8	0	358	496	1.00E-178	365	(flgI) flagellar P-ring protein precursor FlgI [Flagella (VF0394)] [Yersinia enterocolitica subsp. enterocolitica 8081]
GE00261	313	11	313	VFG002343(gi:123442779)	307	4	307	169/310(54.52)	0.67	0.04	310	325	1.00E-112	313	(flgJ) flagellar rod assembly protein/muramidase FlgJ [Flagella (VF0394)] [Yersinia enterocolitica subsp. enterocolitica 8081]
GE00262	547	3	547	VFG002342(gi:123442778)	554	4	553	315/553(56.96)	0.71	0.01	553	585	0	547	(flgK) flagellar hook-associated protein 1 FlgK [Flagella (VF0394)] [Yersinia enterocolitica subsp. enterocolitica 8081]
GE00263	317	1	317	VFG002341(gi:123442777)	326	1	326	184/326(56.44)	0.75	0.02	326	371	1.00E-130	317	(flgL) flagellar hook-associated protein 3 FlgL [Flagella (VF0394)] [Yersinia enterocolitica subsp. enterocolitica 8081]
GE00271	309	5	287	VFG002548(gi:53720398)	2546	541	831	74/296(25.00)	0.38	0.06	296	64.7	2.00E-12	309	(wcbR) capsular polysaccharide biosynthesis fatty acid synthase [Capsule I (VF0436)] [Burkholderia pseudomallei K96243]
GE00272	244	6	241	VFG005767(gi:22536831)	240	2	237	104/240(43.33)	0.62	0.03	240	192	2.00E-62	244	(cylG) 3-ketoacyl-ACP-reductase CylG [Beta-hemolysin/cytolysin (CVF171)] [Streptococcus agalactiae 2603V/R]
GE00273	78	1	78	VFG011430(gi:17987758)	78	1	78	38/78(48.72)	0.58	0	78	67.4	1.00E-17	78	(acpXL) acyl carrier protein [LPS (CVF383)] [Brucella melitensis bv. 1 str. 16M]
GE00274	413	126	413	VFG005788(gi:22536838)	731	116	386	90/288(31.25)	0.49	0.05	288	131	4.00E-34	413	(cylI) putative 3-ketoacyl-ACP synthase CylI [Beta-hemolysin/cytolysin (CVF171)] [Streptococcus agalactiae 2603V/R]
GE00281	729	60	729	VFG000163(gi:15597594)	815	147	815	248/692(35.84)	0.53	0.06	692	392	1.00E-126	729	(fpvA) ferripyoverdine receptor FpvA [Pyoverdine (VF0094)] [Pseudomonas aeruginosa PAO1]
GE00296	233	6	223	VFG001206(gi:15677997)	352	5	217	81/222(36.49)	0.54	0.05	222	122	2.00E-34	233	(fbpC) iron(III) ABC transporter, ATP-binding protein [FbpABC (VF0272)] [Neisseria meningitidis MC58]
GE00305	378	15	348	VFG000344(gi:16272073)	351	4	332	109/338(32.25)	0.53	0.03	338	182	4.00E-55	378	(hitC) iron(III) ABC transporter, ATP-binding protein [HitABC (VF0268)] [Haemophilus influenzae Rd KW20]
GE00309	223	2	220	VFG001386(gi:15607897)	247	22	243	69/223(30.94)	0.53	0.02	223	112	2.00E-31	223	(phoP) Possible two component system response transcriptional positive regulator PhoP [PhoP (VF0286)] [Mycobacterium tuberculosis H37Rv]
GE00322	226	2	200	VFG045467(gi:53718898)	580	356	554	65/202(32.18)	0.48	0.02	202	94.4	2.00E-23	226	(cdpA) cyclic di-GMP phosphodiesterase [CdpA (VF0432)] [Burkholderia pseudomallei K96243]
GE00325	175	48	175	VFG002304(gi:16767041)	955	828	955	52/128(40.62)	0.62	0	128	113	2.00E-30	175	(misL) putative autotransporter [MisL (VF0397)] [Salmonella enterica subsp. enterica serovar Typhimurium str. LT2]
GE00330	270	21	169	VFG011850(gi:15791455)	288	42	185	49/156(31.41)	0.52	0.12	156	62	3.00E-12	270	(flhG) ATP-binding protein [Flagella (CVF397)] [Campylobacter jejuni subsp. jejuni NCTC 11168]
GE00353	252	10	236	VFG000925(gi:26246567)	271	14	241	72/228(31.58)	0.53	0	228	117	6.00E-33	252	(fepC) ferrienterobactin ABC transporter ATPase [Enterobactin (VF0228)] [Escherichia coli CFT073]
GE00354	326	18	325	VFG013069(gi:82778665)	318	13	316	102/315(32.38)	0.49	0.05	315	147	8.00E-43	326	(shuU) permease of iron compound ABC transport system [Shu (VF0256)] [Shigella dysenteriae Sd197]
GE00360	639	333	630	VFG043319(gi:52841089)	471	146	463	93/321(28.97)	0.5	0.08	321	148	1.00E-39	639	(fleQ) transcriptional regulator FleQ [polar flagella (AI149)] [Legionella pneumophila subsp. pneumophila str. Philadelphia 1]
GE00373	284	1	283	VFG013465(gi:16273457)	284	1	283	230/283(81.27)	0.91	0	283	489	1.00E-178	284	(kdsA) 2-dehydro-3-deoxyphosphooctonate aldolase [LOS (CVF494)] [Haemophilus influenzae Rd KW20]
GE00379	464	32	448	VFG002307(gi:16765837)	730	26	478	142/454(31.28)	0.46	0.08	454	201	3.00E-58	464	(sinH) intimin-like protein [SinH (VF0400)] [Salmonella enterica subsp. enterica serovar Typhimurium str. LT2]
GE00380	216	9	187	VFG002440(gi:53722543)	223	10	187	62/188(32.98)	0.54	0.1	188	94	1.00E-24	216	(bprB) two-component response regulator [Bsa T3SS (VF0428)] [Burkholderia pseudomallei K96243]
GE00398	337	8	135	VFG001214(gi:15599743)	445	4	128	48/128(37.50)	0.55	0.02	128	68.9	5.00E-14	337	(pilR) two-component response regulator PilR [Type IV pili (VF0082)] [Pseudomonas aeruginosa PAO1]
GE00399	302	10	296	VFG013346(gi:16272753)	295	2	290	213/289(73.70)	0.85	0	289	444	1.00E-160	302	(galU) glucosephosphate uridylyltransferase [LOS (CVF494)] [Haemophilus influenzae Rd KW20]
GE00404	891	2	864	VFG006717(gi:16803674)	866	7	865	380/872(43.58)	0.61	0.02	872	716	0	891	(lap) Listeria adhesion protein Lap [Lap (VF0444)] [Listeria monocytogenes EGD-e]
GE00411	337	38	257	VFG007023(gi:15641459)	720	490	697	80/237(33.76)	0.48	0.19	237	99.4	6.00E-24	337	(rtxB) RTX toxin transporter RtxB [RTX toxin (CVF263)] [Vibrio cholerae O1 biovar El Tor str. N16961]
GE00412	334	38	289	VFG000344(gi:16272073)	351	20	265	76/252(30.16)	0.5	0.02	252	118	2.00E-31	334	(hitC) iron(III) ABC transporter, ATP-binding protein [HitABC (VF0268)] [Haemophilus influenzae Rd KW20]
GE00429	520	256	502	VFG000368(gi:16122164)	434	186	424	84/251(33.47)	0.47	0.06	251	108	3.00E-26	520	(ybtS) salicylate synthase Irp9 [Yersiniabactin (VF0136)] [Yersinia pestis CO92]
GE00437	252	13	201	VFG005767(gi:22536831)	240	2	185	55/197(27.92)	0.49	0.1	197	71.6	7.00E-16	252	(cylG) 3-ketoacyl-ACP-reductase CylG [Beta-hemolysin/cytolysin (CVF171)] [Streptococcus agalactiae 2603V/R]
GE00454	661	222	647	VFG045467(gi:53718898)	580	123	562	144/440(32.73)	0.53	0.03	440	211	3.00E-61	661	(cdpA) cyclic di-GMP phosphodiesterase [CdpA (VF0432)] [Burkholderia pseudomallei K96243]
GE00459	373	16	351	VFG036974(gi:15677563)	412	28	368	145/344(42.15)	0.61	0.03	344	255	8.00E-83	373	(mtrC) membrane fusion protein MtrC [MtrCDE (VF0451)] [Neisseria meningitidis MC58]
GE00460	1035	3	1035	VFG036992(gi:15677562)	1067	2	1048	451/1051(42.91)	0.59	0.02	1051	810	0	1035	(mtrD) multiple transferable resistance system protein MtrD [MtrCDE (VF0451)] [Neisseria meningitidis MC58]
GE00461	457	16	453	VFG037010(gi:15677561)	467	20	459	152/442(34.39)	0.53	0.01	442	238	2.00E-74	457	(mtrE) multidrug efflux pump channel protein MtrE [MtrCDE (VF0451)] [Neisseria meningitidis MC58]
GE00462	387	28	244	VFG045330(gi:52841554)	386	25	240	59/217(27.19)	0.45	0	217	73.2	3.00E-15	387	(lbtC) LbtC inner membrane protein required for import of Legiobactin [Legiobactin (VF0291)] [Legionella pneumophila subsp. pneumophila str. Philadelphia 1]
GE00463	268	5	252	VFG000344(gi:16272073)	351	6	242	67/248(27.02)	0.54	0.04	248	104	4.00E-27	268	(hitC) iron(III) ABC transporter, ATP-binding protein [HitABC (VF0268)] [Haemophilus influenzae Rd KW20]
GE00464	330	4	293	VFG001206(gi:15677997)	352	5	273	76/291(26.12)	0.45	0.07	291	78.6	2.00E-17	330	(fbpC) iron(III) ABC transporter, ATP-binding protein [FbpABC (VF0272)] [Neisseria meningitidis MC58]
GE00469	325	2	325	VFG001214(gi:15599743)	445	129	444	132/325(40.62)	0.58	0.03	325	220	2.00E-69	325	(pilR) two-component response regulator PilR [Type IV pili (VF0082)] [Pseudomonas aeruginosa PAO1]
GE00484	360	2	248	VFG001206(gi:15677997)	352	3	256	93/255(36.47)	0.55	0.03	255	168	4.00E-50	360	(fbpC) iron(III) ABC transporter, ATP-binding protein [FbpABC (VF0272)] [Neisseria meningitidis MC58]
GE00486	332	1	314	VFG002197(gi:29375537)	336	1	310	86/320(26.88)	0.47	0.05	320	112	1.00E-29	332	(bopD) sugar-binding transcriptional regulator, LacI family [BopD (VF0362)] [Enterococcus faecalis V583]
GE00489	513	182	506	VFG001214(gi:15599743)	445	111	444	123/337(36.50)	0.58	0.04	337	223	2.00E-68	513	(pilR) two-component response regulator PilR [Type IV pili (VF0082)] [Pseudomonas aeruginosa PAO1]
GE00495	299	9	294	VFG044083(gi:15597454)	312	16	298	80/291(27.49)	0.43	0.04	291	97.4	2.00E-24	299	(ptxR) transcriptional regulator PtxR [pyoverdine (IA001)] [Pseudomonas aeruginosa PAO1]
GE00502	271	175	257	VFG001234(gi:15595613)	264	178	260	30/83(36.14)	0.55	0	83	63.2	1.00E-12	271	(chpD) probable transcriptional regulator [Type IV pili (VF0082)] [Pseudomonas aeruginosa PAO1]
GE00503	342	26	340	VFG036938(gi:15676235)	384	42	344	106/324(32.72)	0.5	0.09	324	142	5.00E-40	342	(farA) fatty acid efflux system protein FarA [FarAB (VF0450)] [Neisseria meningitidis MC58]
GE00504	503	11	438	VFG036956(gi:15676236)	508	17	443	116/428(27.10)	0.45	0	428	172	8.00E-49	503	(farB) fatty acid efflux system protein FarB [FarAB (VF0450)] [Neisseria meningitidis MC58]
GE00564	199	30	199	VFG000442(gi:17233474)	185	28	185	67/171(39.18)	0.53	0.08	171	107	3.00E-30	199	(rck) resistance to complement killing [Rck (VF0108)] [Salmonella enterica subsp. enterica serovar Typhimurium str. LT2]
GE00569	285	4	262	VFG037064(gi:15676492)	291	6	269	69/264(26.14)	0.49	0.01	264	83.6	1.00E-19	285	(mntB) Manganese transport system membrane protein MntB [MntABC (VF0455)] [Neisseria meningitidis MC58]
GE00570	285	2	279	VFG037064(gi:15676492)	291	5	287	69/283(24.38)	0.48	0.01	283	89.7	6.00E-22	285	(mntB) Manganese transport system membrane protein MntB [MntABC (VF0455)] [Neisseria meningitidis MC58]
GE00571	275	7	237	VFG037046(gi:15676493)	251	13	236	79/231(34.20)	0.54	0.03	231	136	6.00E-40	275	(mntA) ABC transporter ATP-binding protein MntA [MntABC (VF0455)] [Neisseria meningitidis MC58]
GE00572	304	7	297	VFG002157(gi:16803887)	310	13	308	108/299(36.12)	0.55	0.03	299	210	1.00E-67	304	(lpeA) lipoprotein promoting cell invasion [LpeA (VF0346)] [Listeria monocytogenes EGD-e]
GE00587	298	179	288	VFG002189(gi:29376986)	266	145	259	47/115(40.87)	0.6	0.04	115	94	1.00E-23	298	(cpsB) phosphatidate cytidylyltransferase [Capsule (VF0361)] [Enterococcus faecalis V583]
GE00599	470	34	464	VFG043209(gi:123442801)	557	105	534	180/436(41.28)	0.55	0.02	436	277	2.00E-88	470	(cheD) methyl-accepting chemotaxis protein CheD [peritrichous flagella (AI145)] [Yersinia enterocolitica subsp. enterocolitica 8081]
GE00615	337	9	295	VFG000344(gi:16272073)	351	11	320	103/312(33.01)	0.49	0.08	312	155	1.00E-45	337	(hitC) iron(III) ABC transporter, ATP-binding protein [HitABC (VF0268)] [Haemophilus influenzae Rd KW20]
GE00624	700	25	231	VFG000358(gi:16122154)	673	28	233	67/215(31.16)	0.45	0.07	215	65.5	5.00E-12	700	(fyuA) pesticin/yersiniabactin receptor protein [Yersiniabactin (VF0136)] [Yersinia pestis CO92]
GE00625	353	41	334	VFG001827(gi:82524744)	379	36	352	84/321(26.17)	0.48	0.09	321	102	2.00E-25	353	(senB) enterotoxin [ShET2 (VF0258)] [Shigella flexneri 2a str. 301]
GE00630	801	3	670	VFG007142(gi:15600789)	694	1	623	260/687(37.85)	0.52	0.12	687	446	1.00E-147	801	(vgrG-2) type VI secretion system substrate VgrG-2 [VAS (SS181)] [Vibrio cholerae O1 biovar El Tor str. N16961]
GE00636	297	8	253	VFG015518(gi:15599410)	278	7	239	81/253(32.02)	0.46	0.1	253	100	6.00E-26	297	(phzF1) phenazine biosynthesis protein PhzF, isomerase [Phenazines biosynthesis (CVF536)] [Pseudomonas aeruginosa PAO1]
GE00655	799	376	787	VFG045467(gi:53718898)	580	138	565	142/428(33.18)	0.52	0.03	428	231	2.00E-67	799	(cdpA) cyclic di-GMP phosphodiesterase [CdpA (VF0432)] [Burkholderia pseudomallei K96243]
GE00663	560	51	419	VFG001444(gi:9965749)	475	79	437	111/417(26.62)	0.41	0.25	417	130	9.00E-34	560	(aslA) putative arylsulfatase [AslA (VF0238)] [Escherichia coli O18:K1:H7 str. RS218]
GE00667	304	10	304	VFG000879(gi:26251208)	303	10	303	130/297(43.77)	0.59	0.01	297	235	1.00E-77	304	(fimH) FimH protein precursor [Type 1 fimbriae (VF0221)] [Escherichia coli CFT073]
GE00668	167	25	166	VFG000878(gi:26251207)	167	25	166	84/142(59.15)	0.8	0	142	185	8.00E-62	167	(fimG) FimG protein precursor [Type 1 fimbriae (VF0221)] [Escherichia coli CFT073]
GE00669	176	8	176	VFG000877(gi:26251205)	177	7	177	76/171(44.44)	0.62	0.01	171	148	7.00E-47	176	(fimF) FimF protein precursor [Type 1 fimbriae (VF0221)] [Escherichia coli CFT073]
GE00670	883	22	883	VFG000876(gi:26251204)	878	27	878	476/862(55.22)	0.71	0.01	862	1003	0	883	(fimD) Outer membrane usher protein fimD precursor [Type 1 fimbriae (VF0221)] [Escherichia coli CFT073]
GE00671	236	31	236	VFG000911(gi:26247115)	231	25	231	139/207(67.15)	0.79	0	207	291	1.00E-101	236	(focC) F1C periplasmic chaperone [F1C fimbriae (VF0224)] [Escherichia coli CFT073]
GE00672	187	34	186	VFG000873(gi:26251201)	201	47	200	96/154(62.34)	0.77	0	154	194	2.00E-64	187	(fimA) Type-1 fimbrial protein, A chain precursor [Type 1 fimbriae (VF0221)] [Escherichia coli CFT073]
GE00675	223	5	211	VFG044083(gi:15597454)	312	12	223	63/213(29.58)	0.46	0.03	213	95.1	2.00E-24	223	(ptxR) transcriptional regulator PtxR [pyoverdine (IA001)] [Pseudomonas aeruginosa PAO1]
GE00678	421	164	419	VFG000184(gi:15598301)	658	333	605	88/273(32.23)	0.52	0.06	273	119	5.00E-30	421	(xcpQ) general secretion pathway protein D [xcp secretion system (VF0084)] [Pseudomonas aeruginosa PAO1]
GE00704	127	9	110	VFG000421(gi:16082873)	307	11	113	38/103(36.89)	0.63	0	103	65.9	8.00E-15	127	(caf1R) putative F1 operon positive regulatory protein [F1 antigen (VF0138)] [Yersinia pestis CO92]
GE00717	248	2	225	VFG005767(gi:22536831)	240	3	221	69/235(29.36)	0.49	0.11	235	85.5	5.00E-21	248	(cylG) 3-ketoacyl-ACP-reductase CylG [Beta-hemolysin/cytolysin (CVF171)] [Streptococcus agalactiae 2603V/R]
GE00799	239	4	233	VFG001386(gi:15607897)	247	23	243	65/235(27.66)	0.44	0.08	235	78.2	2.00E-18	239	(phoP) Possible two component system response transcriptional positive regulator PhoP [PhoP (VF0286)] [Mycobacterium tuberculosis H37Rv]
GE00800	433	154	431	VFG009810(gi:15607898)	485	177	476	88/307(28.66)	0.43	0.11	307	99	2.00E-23	433	(phoR) Possible two component system response sensor kinase membrane associated PhoR [PhoP/R (CVF331)] [Mycobacterium tuberculosis H37Rv]
GE00810	255	68	249	VFG000934(gi:26246575)	248	52	243	53/192(27.60)	0.53	0.05	192	83.2	5.00E-20	255	(entA) 2,3-dihydro-2,3-dihydroxybenzoate dehydrogenase [Enterobactin (VF0228)] [Escherichia coli CFT073]
GE00825	500	16	487	VFG001857(gi:52840983)	502	16	495	141/486(29.01)	0.51	0.04	486	205	3.00E-61	500	(iraB) Di/tripeptide permease [IraAB (VF0293)] [Legionella pneumophila subsp. pneumophila str. Philadelphia 1]
GE00829	218	28	218	VFG015521(gi:15599412)	214	26	214	62/191(32.46)	0.51	0.01	191	111	2.00E-31	218	(phzG1) phenazine biosynthesis protein PhzG, pyridoxamine 5'-phosphate oxidase [Phenazines biosynthesis (CVF536)] [Pseudomonas aeruginosa PAO1]
GE00835	285	28	266	VFG036938(gi:15676235)	384	42	325	79/289(27.34)	0.42	0.19	289	88.2	7.00E-21	285	(farA) fatty acid efflux system protein FarA [FarAB (VF0450)] [Neisseria meningitidis MC58]
GE00837	173	4	173	VFG000463(gi:16764404)	177	6	176	95/171(55.56)	0.67	0	171	186	4.00E-62	173	(sodCI) Gifsy-2 prophage: superoxide dismutase precursor (Cu-Zn) [SodCI (VF0109)] [Salmonella enterica subsp. enterica serovar Typhimurium str. LT2]
GE00845	271	145	264	VFG000070(gi:16802625)	482	371	482	45/120(37.50)	0.53	0.06	120	76.3	9.00E-17	271	(iap/cwhA) P60 extracellular protein, invasion associated protein Iap [p60 (VF0068)] [Listeria monocytogenes EGD-e]
GE00846	193	1	191	VFG001867(gi:52843161)	196	5	195	121/191(63.35)	0.74	0	191	264	6.00E-92	193	(sodB) superoxide dismutase [SodB (VF0169)] [Legionella pneumophila subsp. pneumophila str. Philadelphia 1]
GE00849	341	3	331	VFG002197(gi:29375537)	336	4	332	96/337(28.49)	0.48	0.04	337	110	8.00E-29	341	(bopD) sugar-binding transcriptional regulator, LacI family [BopD (VF0362)] [Enterococcus faecalis V583]
GE00851	403	61	335	VFG045330(gi:52841554)	386	59	335	69/277(24.91)	0.41	0	277	75.9	4.00E-16	403	(lbtC) LbtC inner membrane protein required for import of Legiobactin [Legiobactin (VF0291)] [Legionella pneumophila subsp. pneumophila str. Philadelphia 1]
GE00869	406	94	395	VFG015994(gi:15597590)	427	122	419	73/317(23.03)	0.38	0.1	317	62.8	9.00E-12	406	(pvdN) pyoverdine biosynthesis protein PvdN [pyoverdine (IA001)] [Pseudomonas aeruginosa PAO1]
GE00871	248	16	231	VFG009579(gi:15608489)	579	348	552	63/229(27.51)	0.44	0.16	229	62	5.00E-12	248	(irtB) Iron-regulated transporter IrtB [mycobactin (IA031)] [Mycobacterium tuberculosis H37Rv]
GE00884	383	13	368	VFG021827(gi:15608486)	386	7	362	87/364(23.90)	0.41	0.04	364	87	7.00E-20	383	(mbtN) Acyl-CoA dehydrogenase MbtN [mycobactin (IA031)] [Mycobacterium tuberculosis H37Rv]
GE00890	548	15	540	VFG000932(gi:26246573)	536	16	535	164/534(30.71)	0.45	0.04	534	218	4.00E-65	548	(entE) 2,3-dihydroxybenzoate-AMP ligase component of enterobactin synthase multienzyme complex [Enterobactin (VF0228)] [Escherichia coli CFT073]
GE00898	249	26	246	VFG044172(gi:26250140)	266	37	262	83/227(36.56)	0.54	0.03	227	126	2.00E-36	249	(chuV) ATP-binding hydrophilic protein ChuV [Chu (VF0227)] [Escherichia coli CFT073]
GE00900	326	54	326	VFG000922(gi:26250139)	330	50	328	86/279(30.82)	0.46	0.02	279	120	2.00E-32	326	(chuU) heme permease protein ChuU [Chu (VF0227)] [Escherichia coli CFT073]
GE00908	79	1	78	VFG034754(gi:15802132)	632	1	77	62/78(79.49)	0.85	0.01	78	120	9.00E-35	79	(espL1) Type III secretion system effector espL1 [LEE encoded T3SS (SS020)] [Escherichia coli O157:H7 str. EDL933]
GE00919	753	80	570	VFG037028(gi:15676142)	504	11	489	208/497(41.85)	0.57	0.04	497	355	1.00E-115	753	(katA) catalase [KatA (VF0454)] [Neisseria meningitidis MC58]
GE00935	406	22	393	VFG016046(gi:15597609)	469	50	459	120/418(28.71)	0.45	0.12	418	146	2.00E-40	406	(pvdH) diaminobutyrate-2-oxoglutarate aminotransferase PvdH [pyoverdine (IA001)] [Pseudomonas aeruginosa PAO1]
GE00943	217	1	193	VFG000344(gi:16272073)	351	6	200	65/199(32.66)	0.52	0.05	199	103	2.00E-27	217	(hitC) iron(III) ABC transporter, ATP-binding protein [HitABC (VF0268)] [Haemophilus influenzae Rd KW20]
GE00949	647	319	633	VFG010515(gi:52841406)	495	44	319	97/316(30.70)	0.47	0.12	316	137	1.00E-35	647	(lidL) Dot/Icm type IV secretion system effector LidL [Dot/Icm (SS047)] [Legionella pneumophila subsp. pneumophila str. Philadelphia 1]
GE00950	649	296	599	VFG010515(gi:52841406)	495	23	356	110/338(32.54)	0.51	0.11	338	155	6.00E-42	649	(lidL) Dot/Icm type IV secretion system effector LidL [Dot/Icm (SS047)] [Legionella pneumophila subsp. pneumophila str. Philadelphia 1]
GE00967	137	4	126	VFG037100(gi:15675984)	522	380	503	62/124(50.00)	0.64	0	124	130	2.00E-37	137	(msrA/B(pilB)) trifunctional thioredoxin/methionine sulfoxide reductase A/B protein [MsrAB (VF0456)] [Neisseria meningitidis MC58]
GE00989	583	45	570	VFG000168(gi:15599424)	547	34	534	135/532(25.38)	0.42	0.06	532	150	5.00E-40	583	(pchD) pyochelin biosynthesis protein PchD [Pyochelin (VF0095)] [Pseudomonas aeruginosa PAO1]
GE00996	453	225	447	VFG000171(gi:15599427)	476	236	456	65/225(28.89)	0.49	0.02	225	94.7	6.00E-22	453	(pchA) salicylate biosynthesis isochorismate synthase PchA [Pyochelin (VF0095)] [Pseudomonas aeruginosa PAO1]
GE00999	532	262	503	VFG045467(gi:53718898)	580	315	561	78/250(31.20)	0.52	0.04	250	124	4.00E-31	532	(cdpA) cyclic di-GMP phosphodiesterase [CdpA (VF0432)] [Burkholderia pseudomallei K96243]
GE01011	457	7	380	VFG036956(gi:15676236)	508	2	379	103/388(26.55)	0.44	0.06	388	117	1.00E-29	457	(farB) fatty acid efflux system protein FarB [FarAB (VF0450)] [Neisseria meningitidis MC58]
GE01017	877	1	877	VFG045345(gi:28898385)	882	1	881	307/888(34.57)	0.54	0.02	888	540	1.00E-180	877	(VP1611) multivalent adhesion molecule MAM7 [MAM7 (VF0512)] [Vibrio parahaemolyticus RIMD 2210633]
GE01039	323	10	310	VFG013254(gi:16272163)	318	16	314	136/301(45.18)	0.65	0	301	299	1.00E-102	323	(msbB) lipid A biosynthesis (KDO)2-(lauroyl)-lipid IVA acyltransferase [LOS (CVF494)] [Haemophilus influenzae Rd KW20]
GE01041	328	70	299	VFG001330(gi:22537388)	306	58	280	56/230(24.35)	0.43	0.03	230	77.8	2.00E-17	328	(lmb) laminin-binding surface protein [Lmb (VF0275)] [Streptococcus agalactiae 2603V/R]
GE01042	251	5	211	VFG037046(gi:15676493)	251	13	231	69/223(30.94)	0.48	0.08	223	102	4.00E-27	251	(mntA) ABC transporter ATP-binding protein MntA [MntABC (VF0455)] [Neisseria meningitidis MC58]
GE01061	130	14	130	VFG002355(gi:123442792)	140	21	140	47/120(39.17)	0.61	0.02	120	95.1	3.00E-27	130	(flhE) flagellar biosynthesis protein FlhE [Flagella (VF0394)] [Yersinia enterocolitica subsp. enterocolitica 8081]
GE01062	692	1	690	VFG002356(gi:123442793)	692	1	690	461/690(66.81)	0.73	0	690	894	0	692	(flhA) flagellar biosynthesis protein FlhA [Flagella (VF0394)] [Yersinia enterocolitica subsp. enterocolitica 8081]
GE01063	382	1	378	VFG002357(gi:123442794)	383	1	379	222/379(58.58)	0.74	0	379	458	1.00E-163	382	(flhB) flagellar biosynthetic protein FlhB [Flagella (VF0394)] [Yersinia enterocolitica subsp. enterocolitica 8081]
GE01064	214	10	197	VFG043205(gi:123442796)	214	10	197	130/188(69.15)	0.79	0	188	259	1.00E-89	214	(cheZ) chemotaxis regulator CheZ [peritrichous flagella (AI145)] [Yersinia enterocolitica subsp. enterocolitica 8081]
GE01065	129	1	129	VFG043206(gi:123442797)	129	1	129	103/129(79.84)	0.85	0	129	208	3.00E-72	129	(cheY) chemotaxis regulatory protein CheY [peritrichous flagella (AI145)] [Yersinia enterocolitica subsp. enterocolitica 8081]
GE01066	349	1	349	VFG043207(gi:123442798)	349	1	349	291/349(83.38)	0.89	0	349	593	0	349	(cheB) chemotaxis-specific methylesterase CheB [peritrichous flagella (AI145)] [Yersinia enterocolitica subsp. enterocolitica 8081]
GE01067	286	15	286	VFG043208(gi:123442799)	275	3	274	189/272(69.49)	0.81	0	272	406	1.00E-145	286	(cheR) chemotaxis methyltransferase CheR [peritrichous flagella (AI145)] [Yersinia enterocolitica subsp. enterocolitica 8081]
GE01069	553	38	553	VFG043209(gi:123442801)	557	38	557	246/524(46.95)	0.59	0.02	524	431	1.00E-147	553	(cheD) methyl-accepting chemotaxis protein CheD [peritrichous flagella (AI145)] [Yersinia enterocolitica subsp. enterocolitica 8081]
GE01070	167	1	161	VFG043210(gi:123442802)	165	1	161	122/161(75.78)	0.83	0	161	246	8.00E-86	167	(cheW) purine-binding chemotaxis protein CheW [peritrichous flagella (AI145)] [Yersinia enterocolitica subsp. enterocolitica 8081]
GE01071	654	1	649	VFG043211(gi:123442803)	684	1	676	489/678(72.12)	0.79	0.04	678	922	0	654	(cheA) chemotaxis protein CheA [peritrichous flagella (AI145)] [Yersinia enterocolitica subsp. enterocolitica 8081]
GE01072	308	1	304	VFG043212(gi:123442804)	414	1	313	216/316(68.35)	0.79	0.04	316	427	1.00E-151	308	(motB) flagellar motor protein MotB [peritrichous flagella (AI145)] [Yersinia enterocolitica subsp. enterocolitica 8081]
GE01073	295	1	295	VFG043213(gi:123442805)	295	1	295	239/295(81.02)	0.9	0	295	498	0	295	(motA) flagellar motor protein MotA [peritrichous flagella (AI145)] [Yersinia enterocolitica subsp. enterocolitica 8081]
GE01074	192	1	192	VFG002358(gi:123442806)	193	1	193	160/193(82.90)	0.88	0	193	328	1.00E-117	192	(flhC) flagellar biosynthesis transcription activator FlhC [Flagella (VF0394)] [Yersinia enterocolitica subsp. enterocolitica 8081]
GE01075	116	1	116	VFG002359(gi:123442807)	119	4	119	84/116(72.41)	0.83	0	116	157	3.00E-52	116	(flhD) flagellar transcriptional activator FlhD [Flagella (VF0394)] [Yersinia enterocolitica subsp. enterocolitica 8081]
GE01080	504	13	224	VFG001206(gi:15677997)	352	10	220	70/218(32.11)	0.5	0.05	218	90.1	1.00E-20	504	(fbpC) iron(III) ABC transporter, ATP-binding protein [FbpABC (VF0272)] [Neisseria meningitidis MC58]
GE01091	218	3	212	VFG002440(gi:53722543)	223	9	218	72/211(34.12)	0.51	0	211	114	2.00E-32	218	(bprB) two-component response regulator [Bsa T3SS (VF0428)] [Burkholderia pseudomallei K96243]
GE01093	240	15	240	VFG002538(gi:53721911)	239	10	236	79/227(34.80)	0.51	0	227	146	2.00E-44	240	(pmlR/bspR1) N-acylhomoserine lactone dependent regulatory protein [Quorum-sensing (VF0433)] [Burkholderia pseudomallei K96243]
GE01094	250	4	244	VFG000344(gi:16272073)	351	7	241	88/243(36.21)	0.51	0.04	243	130	7.00E-37	250	(hitC) iron(III) ABC transporter, ATP-binding protein [HitABC (VF0268)] [Haemophilus influenzae Rd KW20]
GE01097	285	48	278	VFG001983(gi:15792250)	259	26	257	73/241(30.29)	0.48	0.07	241	79.7	1.00E-18	285	(pebA) bifunctional adhesin/ABC transporter aspartate/glutamate-binding protein [PEB1 (VF0327)] [Campylobacter jejuni subsp. jejuni NCTC 11168]
GE01098	183	6	162	VFG002318(gi:123442748)	169	6	162	82/157(52.23)	0.67	0	157	173	1.00E-56	183	(fliZ) alternative sigma factor regulatory protein [Flagella (VF0394)] [Yersinia enterocolitica subsp. enterocolitica 8081]
GE01099	239	1	238	VFG002319(gi:123442749)	240	1	238	199/238(83.61)	0.91	0	238	402	1.00E-145	239	(fliA) flagellar biosynthesis sigma factor [Flagella (VF0394)] [Yersinia enterocolitica subsp. enterocolitica 8081]
GE01100	585	4	158	VFG002321(gi:123442751)	381	3	161	102/159(64.15)	0.74	0.02	159	194	1.00E-57	585	(fliC) flagellin [Flagella (VF0394)] [Yersinia enterocolitica subsp. enterocolitica 8081]
GE01101	468	25	461	VFG002324(gi:123442754)	466	25	464	187/443(42.21)	0.58	0.02	443	290	2.00E-94	468	(fliD) flagellar capping protein FliD [Flagella (VF0394)] [Yersinia enterocolitica subsp. enterocolitica 8081]
GE01102	136	1	123	VFG002325(gi:123442755)	132	1	123	74/123(60.16)	0.69	0	123	147	9.00E-48	136	(fliS) flagellar protein FliS [Flagella (VF0394)] [Yersinia enterocolitica subsp. enterocolitica 8081]
GE01103	121	1	107	VFG002326(gi:123442756)	120	1	107	48/107(44.86)	0.64	0	107	72.8	1.00E-18	121	(fliT) flagellar protein FliT [Flagella (VF0394)] [Yersinia enterocolitica subsp. enterocolitica 8081]
GE01109	360	25	360	VFG043487(gi:27365047)	340	23	340	95/356(26.69)	0.42	0.16	356	72	4.00E-15	360	(ompU) outer membrane protein OmpU [OmpU (VF0514)] [Vibrio vulnificus CMCP6]
GE01113	104	3	104	VFG002327(gi:123442763)	103	2	103	60/103(58.25)	0.75	0.01	103	117	7.00E-37	104	(fliE) flagellar hook-basal body complex protein FliE [Flagella (VF0394)] [Yersinia enterocolitica subsp. enterocolitica 8081]
GE01114	552	14	551	VFG002328(gi:123442764)	566	19	566	321/553(58.05)	0.72	0.03	553	630	0	552	(fliF) flagellar M-ring protein FliF [Flagella (VF0394)] [Yersinia enterocolitica subsp. enterocolitica 8081]
GE01115	331	3	331	VFG002329(gi:123442765)	330	2	330	266/329(80.85)	0.89	0	329	533	0	331	(fliG) flagellar motor switch protein G [Flagella (VF0394)] [Yersinia enterocolitica subsp. enterocolitica 8081]
GE01116	228	55	226	VFG002330(gi:123442766)	240	67	238	109/172(63.37)	0.76	0	172	216	4.00E-72	228	(fliH) flagellar assembly protein H [Flagella (VF0394)] [Yersinia enterocolitica subsp. enterocolitica 8081]
GE01117	457	13	454	VFG002331(gi:123442767)	443	2	442	372/442(84.16)	0.9	0	442	731	0	457	(fliI) flagellum-specific ATP synthase FliI [Flagella (VF0394)] [Yersinia enterocolitica subsp. enterocolitica 8081]
GE01118	147	1	144	VFG002332(gi:123442768)	148	1	144	85/144(59.03)	0.71	0	144	162	2.00E-53	147	(fliJ) flagellar protein FliJ [Flagella (VF0394)] [Yersinia enterocolitica subsp. enterocolitica 8081]
GE01119	375	211	375	VFG002333(gi:123442769)	408	237	408	81/172(47.09)	0.61	0.04	172	150	1.00E-42	375	(fliK) flagellar hook-length control protein FliK [Flagella (VF0394)] [Yersinia enterocolitica subsp. enterocolitica 8081]
GE01120	154	1	154	VFG002334(gi:123442770)	156	1	156	88/159(55.35)	0.69	0.05	159	145	2.00E-46	154	(fliL) flagellar basal body protein FliL [Flagella (VF0394)] [Yersinia enterocolitica subsp. enterocolitica 8081]
GE01121	334	1	333	VFG002335(gi:123442771)	334	1	332	281/333(84.38)	0.91	0	333	580	0	334	(fliM) flagellar motor switch protein FliM [Flagella (VF0394)] [Yersinia enterocolitica subsp. enterocolitica 8081]
GE01122	137	1	137	VFG002336(gi:123442772)	138	1	138	103/138(74.64)	0.84	0	138	202	3.00E-69	137	(fliN) flagellar motor switch protein FliN [Flagella (VF0394)] [Yersinia enterocolitica subsp. enterocolitica 8081]
GE01124	245	18	245	VFG002338(gi:123442774)	228	1	228	193/228(84.65)	0.93	0	228	389	1.00E-140	245	(fliP) flagellar biosynthetic protein FliP [Flagella (VF0394)] [Yersinia enterocolitica subsp. enterocolitica 8081]
GE01125	89	1	89	VFG002339(gi:123442775)	89	1	89	47/89(52.81)	0.62	0	89	91.3	6.00E-27	89	(fliQ) flagellar biosynthetic protein FliQ [Flagella (VF0394)] [Yersinia enterocolitica subsp. enterocolitica 8081]
GE01126	261	1	258	VFG002340(gi:123442776)	260	1	258	157/258(60.85)	0.76	0	258	288	1.00E-99	261	(fliR) flagellar biosynthetic protein FliR [Flagella (VF0394)] [Yersinia enterocolitica subsp. enterocolitica 8081]
GE01141	452	179	450	VFG009810(gi:15607898)	485	179	468	81/309(26.21)	0.44	0.18	309	78.6	1.00E-16	452	(phoR) Possible two component system response sensor kinase membrane associated PhoR [PhoP/R (CVF331)] [Mycobacterium tuberculosis H37Rv]
GE01142	260	39	253	VFG001386(gi:15607897)	247	22	241	70/221(31.67)	0.54	0.03	221	122	8.00E-35	260	(phoP) Possible two component system response transcriptional positive regulator PhoP [PhoP (VF0286)] [Mycobacterium tuberculosis H37Rv]
GE01149	434	1	434	VFG000368(gi:16122164)	434	1	434	434/434(100.00)	1	0	434	899	0	434	(ybtS) salicylate synthase Irp9 [Yersiniabactin (VF0136)] [Yersinia pestis CO92]
GE01150	426	1	426	VFG000367(gi:16122163)	426	1	426	294/426(69.01)	0.69	0	426	555	0	426	(ybtX) putative signal transducer [Yersiniabactin (VF0136)] [Yersinia pestis CO92]
GE01151	600	1	600	VFG000366(gi:16122162)	600	1	600	554/600(92.33)	0.92	0	600	1111	0	600	(ybtQ) inner membrane ABC-transporter YbtQ [Yersiniabactin (VF0136)] [Yersinia pestis CO92]
GE01152	570	20	570	VFG000365(gi:16122161)	600	50	600	528/551(95.83)	0.96	0	551	1070	0	570	(ybtP) lipoprotein inner membrane ABC-transporter [Yersiniabactin (VF0136)] [Yersinia pestis CO92]
GE01153	319	1	319	VFG000364(gi:16122160)	319	1	319	302/319(94.67)	0.94	0	319	626	0	319	(ybtA) transcriptional regulator YbtA [Yersiniabactin (VF0136)] [Yersinia pestis CO92]
GE01154	2035	1	2023	VFG000363(gi:16122159)	2035	1	2023	1925/2023(95.16)	0.95	0	2023	3913	0	2035	(irp2) yersiniabactin biosynthetic protein Irp2 [Yersiniabactin (VF0136)] [Yersinia pestis CO92]
GE01155	3163	1	3163	VFG000362(gi:16122158)	3163	1	3163	2924/3163(92.44)	0.92	0	3163	5935	0	3163	(irp1) yersiniabactin biosynthetic protein Irp1 [Yersiniabactin (VF0136)] [Yersinia pestis CO92]
GE01156	366	1	366	VFG000361(gi:16122157)	366	1	366	351/366(95.90)	0.96	0	366	703	0	366	(ybtU) yersiniabactin biosynthetic protein YbtU [Yersiniabactin (VF0136)] [Yersinia pestis CO92]
GE01157	267	1	267	VFG000360(gi:16122156)	267	1	267	254/267(95.13)	0.95	0	267	521	0	267	(ybtT) yersiniabactin biosynthetic protein YbtT [Yersiniabactin (VF0136)] [Yersinia pestis CO92]
GE01158	525	1	525	VFG000359(gi:16122155)	525	1	525	500/525(95.24)	0.95	0	525	1014	0	525	(ybtE) yersiniabactin siderophore biosynthetic protein [Yersiniabactin (VF0136)] [Yersinia pestis CO92]
GE01159	673	1	673	VFG000358(gi:16122154)	673	1	673	643/673(95.54)	0.95	0	673	1314	0	673	(fyuA) pesticin/yersiniabactin receptor protein [Yersiniabactin (VF0136)] [Yersinia pestis CO92]
GE01175	304	201	293	VFG000208(gi:15596910)	278	176	268	30/93(32.26)	0.55	0	93	64.7	5.00E-13	304	(exsA) type III secretion system regulatory protein ExsA [TTSS (VF0083)] [Pseudomonas aeruginosa PAO1]
GE01183	461	32	427	VFG006717(gi:16803674)	866	16	420	109/406(26.85)	0.44	0.02	406	132	6.00E-34	461	(lap) Listeria adhesion protein Lap [Lap (VF0444)] [Listeria monocytogenes EGD-e]
GE01184	370	1	288	VFG006717(gi:16803674)	866	458	783	139/327(42.51)	0.59	0.12	327	236	1.00E-71	370	(lap) Listeria adhesion protein Lap [Lap (VF0444)] [Listeria monocytogenes EGD-e]
GE01201	356	10	352	VFG001965(gi:15792755)	367	3	355	99/360(27.50)	0.46	0.06	360	116	1.00E-30	356	(Cj1437c) aminotransferase [Capsule (VF0323)] [Campylobacter jejuni subsp. jejuni NCTC 11168]
GE01202	355	1	146	VFG011823(gi:15792476)	186	15	155	49/147(33.33)	0.52	0.04	147	79.7	1.00E-18	355	(gmhB) D,D-heptose 1,7-bisphosphate phosphatase [LOS (CVF396)] [Campylobacter jejuni subsp. jejuni NCTC 11168]
GE01208	388	1	388	VFG000963(gi:15675934)	402	1	402	219/402(54.48)	0.75	0.03	402	432	1.00E-152	388	(hasB) UDP-glucose 6-dehydrogenase [Hyaluronic acid capsule (VF0244)] [Streptococcus pyogenes M1 GAS]
GE01211	403	1	397	VFG001370(gi:15900280)	409	1	403	100/430(23.26)	0.42	0.13	430	79	5.00E-17	403	(cps4F) capsular polysaccharide biosynthesis protein Cps4F [Capsule (VF0144)] [Streptococcus pneumoniae TIGR4]
GE01212	376	1	375	VFG001303(gi:21281859)	374	1	374	190/375(50.67)	0.71	0	375	402	1.00E-141	376	(cap8G) capsular polysaccharide synthesis enzyme Cap8G [Capsule (VF0003)] [Staphylococcus aureus subsp. aureus MW2]
GE01213	367	1	362	VFG001302(gi:21281858)	369	1	364	155/364(42.58)	0.62	0	364	327	1.00E-111	367	(cap8F) capsular polysaccharide synthesis enzyme Cap8F [Capsule (VF0003)] [Staphylococcus aureus subsp. aureus MW2]
GE01214	344	1	332	VFG001301(gi:21281857)	342	1	331	229/332(68.98)	0.82	0	332	482	1.00E-173	344	(cap8E) capsular polysaccharide synthesis enzyme Cap8E [Capsule (VF0003)] [Staphylococcus aureus subsp. aureus MW2]
GE01219	297	4	294	VFG013346(gi:16272753)	295	1	291	170/295(57.63)	0.74	0.02	295	339	1.00E-118	297	(galU) glucosephosphate uridylyltransferase [LOS (CVF494)] [Haemophilus influenzae Rd KW20]
GE01221	406	193	364	VFG000031(gi:33591344)	390	161	337	60/183(32.79)	0.47	0.09	183	68.2	2.00E-13	406	(bplH) putative glycosyl transferase [LPS (VF0033)] [Bordetella pertussis Tohama I]
GE01224	464	49	454	VFG001348(gi:22537329)	462	42	452	130/433(30.02)	0.48	0.11	433	155	3.00E-43	464	(cpsE) glycosyl transferase CpsE [Capsule (VF0274)] [Streptococcus agalactiae 2603V/R]
GE01225	456	1	456	VFG002362(gi:123443280)	456	1	456	325/456(71.27)	0.84	0	456	699	0	456	(manB) phosphomannomutase [O-antigen (VF0392)] [Yersinia enterocolitica subsp. enterocolitica 8081]
GE01226	478	6	474	VFG002363(gi:123443281)	465	2	464	260/469(55.44)	0.71	0.01	469	546	0	478	(manC) mannose-1-phosphate guanylyltransferase [O-antigen (VF0392)] [Yersinia enterocolitica subsp. enterocolitica 8081]
GE01229	321	1	320	VFG002364(gi:123443282)	321	1	320	234/320(73.12)	0.86	0	320	513	0	321	(fcl) GDP-fucose synthetase [O-antigen (VF0392)] [Yersinia enterocolitica subsp. enterocolitica 8081]
GE01230	373	3	373	VFG002365(gi:123443283)	372	2	372	292/371(78.71)	0.89	0	371	635	0	373	(gmd) GDP-mannose 4,6-dehydratase [O-antigen (VF0392)] [Yersinia enterocolitica subsp. enterocolitica 8081]
GE01236	279	5	103	VFG013354(gi:16272808)	250	4	102	39/101(38.61)	0.52	0.03	101	67	5.00E-14	279	(kfiC) lipopolysaccharide biosynthesis protein [LOS (CVF494)] [Haemophilus influenzae Rd KW20]
GE01237	720	494	696	VFG001298(gi:21281854)	228	9	211	74/203(36.45)	0.56	0	203	141	3.00E-39	720	(cap8B) capsular polysaccharide synthesis enzyme Cap8B [Capsule (VF0003)] [Staphylococcus aureus subsp. aureus MW2]
GE01239	379	81	367	VFG002566(gi:53720416)	387	76	383	83/318(26.10)	0.49	0.12	318	116	3.00E-30	379	(wcbC) capsular polysaccharide biosynthesis/export protein [Capsule I (VF0436)] [Burkholderia pseudomallei K96243]
GE01250	415	80	409	VFG036974(gi:15677563)	412	65	392	109/338(32.25)	0.5	0.05	338	147	6.00E-41	415	(mtrC) membrane fusion protein MtrC [MtrCDE (VF0451)] [Neisseria meningitidis MC58]
GE01251	1040	13	1039	VFG036992(gi:15677562)	1067	2	1048	283/1065(26.57)	0.46	0.05	1065	302	6.00E-88	1040	(mtrD) multiple transferable resistance system protein MtrD [MtrCDE (VF0451)] [Neisseria meningitidis MC58]
GE01252	1025	6	992	VFG036992(gi:15677562)	1067	4	1020	265/1025(25.85)	0.45	0.04	1025	268	6.00E-76	1025	(mtrD) multiple transferable resistance system protein MtrD [MtrCDE (VF0451)] [Neisseria meningitidis MC58]
GE01253	471	20	335	VFG036956(gi:15676236)	508	23	341	85/320(26.56)	0.43	0.01	320	100	8.00E-24	471	(farB) fatty acid efflux system protein FarB [FarAB (VF0450)] [Neisseria meningitidis MC58]
GE01254	467	219	463	VFG009810(gi:15607898)	485	214	472	79/260(30.38)	0.48	0.06	260	104	3.00E-25	467	(phoR) Possible two component system response sensor kinase membrane associated PhoR [PhoP/R (CVF331)] [Mycobacterium tuberculosis H37Rv]
GE01255	240	5	230	VFG001386(gi:15607897)	247	13	241	72/234(30.77)	0.5	0.05	234	99	4.00E-26	240	(phoP) Possible two component system response transcriptional positive regulator PhoP [PhoP (VF0286)] [Mycobacterium tuberculosis H37Rv]
GE01286	826	15	825	VFG042537(gi:1232060)	822	1	819	249/838(29.71)	0.48	0.05	838	362	1.00E-113	826	(f17d-C) F17 fimbrial uscher [F17 pili (AI037)] [Escherichia coli str. 111KH86]
GE01287	224	4	218	VFG000007(gi:33592928)	244	13	234	82/222(36.94)	0.57	0.03	222	153	3.00E-47	224	(fimB) chaperone protein [Fimbriae (VF0031)] [Bordetella pertussis Tohama I]
GE01302	239	2	114	VFG000119(gi:15600454)	248	1	115	44/115(38.26)	0.6	0.01	115	80.9	2.00E-19	239	(algR) alginate biosynthesis regulatory protein AlgR [Alginate (VF0091)] [Pseudomonas aeruginosa PAO1]
GE01303	561	347	541	VFG000120(gi:15600455)	358	135	336	65/202(32.18)	0.52	0.03	202	101	2.00E-24	561	(algZ) sigma factor AlgU [Alginate (VF0091)] [Pseudomonas aeruginosa PAO1]
GE01307	308	2	252	VFG001206(gi:15677997)	352	5	256	95/255(37.25)	0.56	0.02	255	161	5.00E-48	308	(fbpC) iron(III) ABC transporter, ATP-binding protein [FbpABC (VF0272)] [Neisseria meningitidis MC58]
GE01315	253	3	244	VFG005767(gi:22536831)	240	2	238	78/248(31.45)	0.55	0.06	248	121	1.00E-34	253	(cylG) 3-ketoacyl-ACP-reductase CylG [Beta-hemolysin/cytolysin (CVF171)] [Streptococcus agalactiae 2603V/R]
GE01316	478	149	478	VFG037010(gi:15677561)	467	130	461	101/348(29.02)	0.42	0.09	348	91.7	7.00E-21	478	(mtrE) multidrug efflux pump channel protein MtrE [MtrCDE (VF0451)] [Neisseria meningitidis MC58]
GE01326	506	1	247	VFG044172(gi:26250140)	266	1	246	70/254(27.56)	0.46	0.05	254	84	4.00E-19	506	(chuV) ATP-binding hydrophilic protein ChuV [Chu (VF0227)] [Escherichia coli CFT073]
GE01328	346	2	299	VFG002197(gi:29375537)	336	3	302	83/315(26.35)	0.48	0.1	315	89	6.00E-21	346	(bopD) sugar-binding transcriptional regulator, LacI family [BopD (VF0362)] [Enterococcus faecalis V583]
GE01332	663	27	663	VFG000935(gi:26247124)	725	29	725	236/726(32.51)	0.47	0.16	726	285	4.00E-87	663	(iroN) salmochelin receptor IroN [IroN (VF0230)] [Escherichia coli CFT073]
GE01352	188	79	158	VFG000070(gi:16802625)	482	379	457	32/80(40.00)	0.55	0.01	80	65.5	8.00E-14	188	(iap/cwhA) P60 extracellular protein, invasion associated protein Iap [p60 (VF0068)] [Listeria monocytogenes EGD-e]
GE01353	518	261	508	VFG045467(gi:53718898)	580	319	567	76/249(30.52)	0.51	0	249	130	3.00E-33	518	(cdpA) cyclic di-GMP phosphodiesterase [CdpA (VF0432)] [Burkholderia pseudomallei K96243]
GE01357	529	252	519	VFG007023(gi:15641459)	720	441	702	95/277(34.30)	0.49	0.08	277	105	5.00E-25	529	(rtxB) RTX toxin transporter RtxB [RTX toxin (CVF263)] [Vibrio cholerae O1 biovar El Tor str. N16961]
GE01366	161	30	145	VFG042311(gi:218929863)	638	286	417	44/132(33.33)	0.51	0.12	132	68.2	5.00E-15	161	(yapC) autotransporter protein YapC [YapC (VF0510)] [Yersinia pestis CO92]
GE01368	215	8	213	VFG002440(gi:53722543)	223	9	214	70/214(32.71)	0.51	0.07	214	89.4	7.00E-23	215	(bprB) two-component response regulator [Bsa T3SS (VF0428)] [Burkholderia pseudomallei K96243]
GE01371	647	1	636	VFG010882(gi:52841097)	650	1	638	301/640(47.03)	0.61	0	640	543	0	647	(ccmF) cytochrome c heme lyase subunit CcmF [Cytochrome c muturation (ccm) locus (CVF358)] [Legionella pneumophila subsp. pneumophila str. Philadelphia 1]
GE01372	159	5	143	VFG010878(gi:52841096)	143	5	137	66/139(47.48)	0.63	0.04	139	113	5.00E-34	159	(ccmE) cytochrome c-type biogenesis protein CcmE, heme chaperone [Cytochrome c muturation (ccm) locus (CVF358)] [Legionella pneumophila subsp. pneumophila str. Philadelphia 1]
GE01374	245	1	236	VFG001856(gi:52841094)	263	13	251	117/239(48.95)	0.67	0.01	239	225	5.00E-75	245	(ccmC) cytochrome c-type biogenesis protein CcmC, putative heme lyase for CcmE [CcmC (VF0292)] [Legionella pneumophila subsp. pneumophila str. Philadelphia 1]
GE01375	220	2	218	VFG010866(gi:52841093)	226	7	223	57/217(26.27)	0.41	0	217	78.2	1.00E-18	220	(ccmB) ABC transporter involved in cytochrome c biogenesis, CcmB subunit [Cytochrome c muturation (ccm) locus (CVF358)] [Legionella pneumophila subsp. pneumophila str. Philadelphia 1]
GE01376	205	1	191	VFG010862(gi:52841092)	246	47	240	60/194(30.93)	0.47	0.01	194	90.1	3.00E-23	205	(ccmA) ABC transporter involved in cytochrome c biogenesis, ATPase component CcmA [Cytochrome c muturation (ccm) locus (CVF358)] [Legionella pneumophila subsp. pneumophila str. Philadelphia 1]
GE01387	547	68	531	VFG000160(gi:15597593)	549	76	546	159/478(33.26)	0.52	0.04	478	264	2.00E-82	547	(pvdE) pyoverdine biosynthesis protein PvdE [Pyoverdine (VF0094)] [Pseudomonas aeruginosa PAO1]
GE01393	216	5	204	VFG002440(gi:53722543)	223	9	209	55/208(26.44)	0.44	0.07	208	63.2	3.00E-13	216	(bprB) two-component response regulator [Bsa T3SS (VF0428)] [Burkholderia pseudomallei K96243]
GE01394	949	602	926	VFG043394(gi:218561946)	769	375	752	99/392(25.26)	0.4	0.2	392	88.6	7.00E-19	949	(cheA) chemotaxis histidine kinase [Pse5Ac7Ac, Pse5Ac7Am, Pse8OAc, Pse5Am7AcGlnAc (AI151)] [Campylobacter jejuni subsp. jejuni NCTC 11168]
GE01395	608	235	602	VFG014369(gi:15596295)	402	48	393	113/372(30.38)	0.51	0.08	372	119	5.00E-30	608	(fleS) two-component sensor [Deoxyhexose linking sugar, 209 Da capping structure (AI138)] [Pseudomonas aeruginosa PAO1]
GE01396	461	3	451	VFG043345(gi:52841989)	453	16	443	184/449(40.98)	0.56	0.04	449	315	1.00E-104	461	(fleR/flrC) sigma 54-dependent response regulator [polar flagella (AI149)] [Legionella pneumophila subsp. pneumophila str. Philadelphia 1]
GE01408	1254	789	1248	VFG000667(gi:31983529)	1102	603	1096	141/506(27.87)	0.44	0.11	506	149	3.00E-37	1254	(icsA/virG) autotransporter, actin tail assembly protein IcsA/VirG [IcsA (VirG) (VF0121)] [Shigella flexneri 2a str. 301]
GE01414	452	31	409	VFG001089(gi:16802879)	461	30	408	99/390(25.38)	0.44	0.05	390	117	1.00E-29	452	(hpt) hexose phosphate transport protein [Hpt (VF0264)] [Listeria monocytogenes EGD-e]
GE01418	319	5	319	VFG017856(gi:123443687)	306	3	305	175/315(55.56)	0.72	0.03	315	360	1.00E-126	319	(pilW) type IV fimbrial biogenesis protein PilW [Type IV pili (CVF049)] [Yersinia enterocolitica subsp. enterocolitica 8081]
GE01428	385	7	382	VFG000033(gi:33591346)	410	16	407	151/394(38.32)	0.58	0.05	394	273	2.00E-89	385	(bplF) lipopolysaccharide biosynthesis protein [LPS (VF0033)] [Bordetella pertussis Tohama I]
GE01429	322	9	312	VFG000670(gi:24111748)	309	2	303	96/309(31.07)	0.49	0.03	309	151	2.00E-44	322	(gtrB) bactoprenol glucosyl transferase [LPS (VF0124)] [Shigella flexneri 2a str. 301]
GE01430	660	16	256	VFG002230(gi:17987701)	259	22	258	76/244(31.15)	0.49	0.04	244	103	1.00E-25	660	(wbkC) GDP-mannose 4,6-dehydratase / GDP-4-amino-4,6-dideoxy-D-mannose formyltransferase [LPS (VF0367)] [Brucella melitensis bv. 1 str. 16M]
GE01436	451	9	441	VFG000168(gi:15599424)	547	46	533	119/497(23.94)	0.37	0.14	497	78.6	1.00E-16	451	(pchD) pyochelin biosynthesis protein PchD [Pyochelin (VF0095)] [Pseudomonas aeruginosa PAO1]
GE01441	431	158	430	VFG000931(gi:26246572)	395	119	391	87/276(31.52)	0.48	0.02	276	125	4.00E-33	431	(entC) isochorismate synthase 1 [Enterobactin (VF0228)] [Escherichia coli CFT073]
GE01478	296	3	296	VFG017856(gi:123443687)	306	1	306	168/306(54.90)	0.72	0.03	306	346	1.00E-121	296	(pilW) type IV fimbrial biogenesis protein PilW [Type IV pili (CVF049)] [Yersinia enterocolitica subsp. enterocolitica 8081]
GE01479	257	6	243	VFG001206(gi:15677997)	352	5	230	84/239(35.15)	0.51	0.05	239	119	6.00E-33	257	(fbpC) iron(III) ABC transporter, ATP-binding protein [FbpABC (VF0272)] [Neisseria meningitidis MC58]
GE01496	406	6	404	VFG005788(gi:22536838)	731	5	386	121/419(28.88)	0.47	0.13	419	110	4.00E-27	406	(cylI) putative 3-ketoacyl-ACP synthase CylI [Beta-hemolysin/cytolysin (CVF171)] [Streptococcus agalactiae 2603V/R]
GE01509	250	46	246	VFG000885(gi:26249424)	201	1	201	87/202(43.07)	0.64	0	202	180	5.00E-58	250	(papD) chaperone protein PapD [P fimbriae (VF0220)] [Escherichia coli CFT073]
GE01510	882	1	843	VFG000884(gi:26249425)	840	5	836	332/856(38.79)	0.56	0.04	856	578	0	882	(papC) usher protein PapC [P fimbriae (VF0220)] [Escherichia coli CFT073]
GE01592	512	10	512	VFG036956(gi:15676236)	508	5	506	237/503(47.12)	0.63	0	503	476	1.00E-166	512	(farB) fatty acid efflux system protein FarB [FarAB (VF0450)] [Neisseria meningitidis MC58]
GE01593	387	34	384	VFG036938(gi:15676235)	384	42	382	143/352(40.62)	0.58	0.03	352	248	2.00E-80	387	(farA) fatty acid efflux system protein FarA [FarAB (VF0450)] [Neisseria meningitidis MC58]
GE01603	306	6	305	VFG013436(gi:30995456)	311	8	310	146/305(47.87)	0.67	0.02	305	295	1.00E-101	306	(htrB) lipid A biosynthesis lauroyl acyltransferase [LOS (CVF494)] [Haemophilus influenzae Rd KW20]
GE01605	565	348	532	VFG000120(gi:15600455)	358	154	329	61/186(32.80)	0.54	0.05	186	97.4	6.00E-23	565	(algZ) sigma factor AlgU [Alginate (VF0091)] [Pseudomonas aeruginosa PAO1]
GE01606	245	1	244	VFG000119(gi:15600454)	248	1	246	65/251(25.90)	0.47	0.04	251	79.7	7.00E-19	245	(algR) alginate biosynthesis regulatory protein AlgR [Alginate (VF0091)] [Pseudomonas aeruginosa PAO1]
GE01618	729	531	726	VFG045467(gi:53718898)	580	365	561	60/205(29.27)	0.49	0.08	205	93.2	1.00E-20	729	(cdpA) cyclic di-GMP phosphodiesterase [CdpA (VF0432)] [Burkholderia pseudomallei K96243]
GE01639	365	2	311	VFG001206(gi:15677997)	352	4	314	117/317(36.91)	0.58	0.04	317	202	3.00E-63	365	(fbpC) iron(III) ABC transporter, ATP-binding protein [FbpABC (VF0272)] [Neisseria meningitidis MC58]
GE01641	277	46	215	VFG000249(gi:15677998)	505	48	193	50/171(29.24)	0.43	0.15	171	61.2	1.00E-11	277	(fbpB) iron(III) ABC transporter, permease protein [FbpABC (VF0272)] [Neisseria meningitidis MC58]
GE01643	263	7	252	VFG005767(gi:22536831)	240	2	236	88/250(35.20)	0.56	0.07	250	144	3.00E-43	263	(cylG) 3-ketoacyl-ACP-reductase CylG [Beta-hemolysin/cytolysin (CVF171)] [Streptococcus agalactiae 2603V/R]
GE01659	395	45	394	VFG006717(gi:16803674)	866	479	862	116/385(30.13)	0.5	0.09	385	168	8.00E-47	395	(lap) Listeria adhesion protein Lap [Lap (VF0444)] [Listeria monocytogenes EGD-e]
GE01661	467	60	425	VFG006717(gi:16803674)	866	44	411	120/379(31.66)	0.47	0.06	379	157	2.00E-42	467	(lap) Listeria adhesion protein Lap [Lap (VF0444)] [Listeria monocytogenes EGD-e]
GE01676	1037	1	1030	VFG036992(gi:15677562)	1067	1	1040	487/1047(46.51)	0.63	0.02	1047	909	0	1037	(mtrD) multiple transferable resistance system protein MtrD [MtrCDE (VF0451)] [Neisseria meningitidis MC58]
GE01699	747	492	732	VFG045467(gi:53718898)	580	318	561	75/244(30.74)	0.55	0.01	244	120	1.00E-29	747	(cdpA) cyclic di-GMP phosphodiesterase [CdpA (VF0432)] [Burkholderia pseudomallei K96243]
GE01707	1136	43	1136	VFG002306(gi:16765834)	2435	1308	2435	421/1154(36.48)	0.52	0.07	1154	629	0	1136	(ratB) putative outer membrane protein [RatB (VF0399)] [Salmonella enterica subsp. enterica serovar Typhimurium str. LT2]
GE01708	1472	9	1466	VFG002306(gi:16765834)	2435	13	1474	697/1487(46.87)	0.61	0.03	1487	1224	0	1472	(ratB) putative outer membrane protein [RatB (VF0399)] [Salmonella enterica subsp. enterica serovar Typhimurium str. LT2]
GE01710	725	1	725	VFG002307(gi:16765837)	730	1	730	516/731(70.59)	0.83	0	731	1100	0	725	(sinH) intimin-like protein [SinH (VF0400)] [Salmonella enterica subsp. enterica serovar Typhimurium str. LT2]
GE01744	503	9	227	VFG000344(gi:16272073)	351	5	219	63/220(28.64)	0.5	0.02	220	96.7	6.00E-23	503	(hitC) iron(III) ABC transporter, ATP-binding protein [HitABC (VF0268)] [Haemophilus influenzae Rd KW20]
GE01751	444	26	436	VFG043345(gi:52841989)	453	38	448	182/421(43.23)	0.61	0.04	421	329	1.00E-110	444	(fleR/flrC) sigma 54-dependent response regulator [polar flagella (AI149)] [Legionella pneumophila subsp. pneumophila str. Philadelphia 1]
GE01753	460	237	454	VFG009810(gi:15607898)	485	252	467	66/223(29.60)	0.47	0.05	223	78.2	2.00E-16	460	(phoR) Possible two component system response sensor kinase membrane associated PhoR [PhoP/R (CVF331)] [Mycobacterium tuberculosis H37Rv]
GE01761	243	6	238	VFG043390(gi:15646189)	262	3	260	99/263(37.64)	0.55	0.13	263	164	5.00E-51	243	(pdxJ) pyridoxine 5'-phosphate synthase [Pse5Ac7Ac (AI150)] [Helicobacter pylori 26695]
GE01768	318	72	317	VFG000135(gi:15595961)	316	70	313	74/252(29.37)	0.46	0.05	252	92.4	2.00E-22	318	(mucB) anti-sigma factor MucA, inhibitor of alg gene expression [Alginate (VF0091)] [Pseudomonas aeruginosa PAO1]
GE01770	191	1	190	VFG000121(gi:15595959)	193	1	191	126/191(65.97)	0.8	0	191	261	3.00E-91	191	(algU) alginate biosynthesis protein AlgZ/FimS [Alginate (VF0091)] [Pseudomonas aeruginosa PAO1]
GE01791	857	24	853	VFG000079(gi:16802278)	820	26	800	383/844(45.38)	0.62	0.09	844	674	0	857	(clpC) endopeptidase Clp ATP-binding chain C [ClpC (VF0072)] [Listeria monocytogenes EGD-e]
GE01802	160	65	153	VFG001931(gi:15792793)	319	225	312	35/89(39.33)	0.58	0.01	89	64.3	7.00E-14	160	(cadF) outer membrane fibronectin-binding protein [CadF (VF0322)] [Campylobacter jejuni subsp. jejuni NCTC 11168]
GE01807	453	67	278	VFG006582(gi:15645649)	459	229	430	57/216(26.39)	0.5	0.08	216	61.6	3.00E-11	453	(flhF) flagellar biosynthesis protein [Pse5Ac7Ac (AI150)] [Helicobacter pylori 26695]
GE01812	553	1	551	VFG037118(gi:15676638)	557	1	548	208/553(37.61)	0.55	0.01	553	349	1.00E-115	553	(recN) DNA repair protein RecN [RecN (VF0457)] [Neisseria meningitidis MC58]
GE01820	426	3	410	VFG016046(gi:15597609)	469	27	452	146/445(32.81)	0.48	0.12	445	199	8.00E-60	426	(pvdH) diaminobutyrate-2-oxoglutarate aminotransferase PvdH [pyoverdine (IA001)] [Pseudomonas aeruginosa PAO1]
GE01837	400	44	258	VFG001206(gi:15677997)	352	20	232	81/215(37.67)	0.6	0	215	160	2.00E-46	400	(fbpC) iron(III) ABC transporter, ATP-binding protein [FbpABC (VF0272)] [Neisseria meningitidis MC58]
GE01843	176	8	165	VFG042390(gi:91210146)	183	24	181	56/158(35.44)	0.62	0	158	112	8.00E-33	176	(sfaX) regulatory protein SfaX [S fimbriae (VF0222)] [Escherichia coli UTI89]
GE01844	390	48	389	VFG036938(gi:15676235)	384	45	383	156/344(45.35)	0.65	0.02	344	278	4.00E-92	390	(farA) fatty acid efflux system protein FarA [FarAB (VF0450)] [Neisseria meningitidis MC58]
GE01845	512	6	502	VFG036956(gi:15676236)	508	5	500	272/497(54.73)	0.71	0	497	560	0	512	(farB) fatty acid efflux system protein FarB [FarAB (VF0450)] [Neisseria meningitidis MC58]
GE01861	259	3	257	VFG005767(gi:22536831)	240	2	238	66/255(25.88)	0.47	0.07	255	79.3	9.00E-19	259	(cylG) 3-ketoacyl-ACP-reductase CylG [Beta-hemolysin/cytolysin (CVF171)] [Streptococcus agalactiae 2603V/R]
GE01864	321	6	312	VFG001971(gi:15792761)	315	4	309	122/309(39.48)	0.55	0.01	309	199	5.00E-63	321	(kpsF) D-arabinose 5-phosphate isomerase [Capsule (VF0323)] [Campylobacter jejuni subsp. jejuni NCTC 11168]
GE01865	504	204	498	VFG043345(gi:52841989)	453	161	445	127/296(42.91)	0.59	0.04	296	231	3.00E-71	504	(fleR/flrC) sigma 54-dependent response regulator [polar flagella (AI149)] [Legionella pneumophila subsp. pneumophila str. Philadelphia 1]
GE01870	337	1	299	VFG002197(gi:29375537)	336	1	298	84/317(26.50)	0.47	0.11	317	90.9	1.00E-21	337	(bopD) sugar-binding transcriptional regulator, LacI family [BopD (VF0362)] [Enterococcus faecalis V583]
GE01888	692	334	688	VFG043319(gi:52841089)	471	92	465	155/380(40.79)	0.58	0.08	380	265	4.00E-82	692	(fleQ) transcriptional regulator FleQ [polar flagella (AI149)] [Legionella pneumophila subsp. pneumophila str. Philadelphia 1]
GE01915	236	9	224	VFG000700(gi:30962648)	474	7	229	63/230(27.39)	0.43	0.09	230	75.1	1.00E-16	236	(bsc1) bifunctional; ribulose 5-phosphate reductase; CDP-ribitol pyrophosphorylase [Capsule (VF0043)] [Haemophilus influenzae str. 1007]
GE01918	201	30	171	VFG001988(gi:15792733)	170	7	145	44/145(30.34)	0.5	0.06	145	68.6	1.00E-15	201	(cysC) adenylylsulfate kinase [Capsule (VF0323)] [Campylobacter jejuni subsp. jejuni NCTC 11168]
GE01934	261	19	259	VFG005767(gi:22536831)	240	2	238	79/243(32.51)	0.51	0.03	243	124	9.00E-36	261	(cylG) 3-ketoacyl-ACP-reductase CylG [Beta-hemolysin/cytolysin (CVF171)] [Streptococcus agalactiae 2603V/R]
GE01953	744	65	741	VFG001826(gi:15609720)	790	115	786	261/691(37.77)	0.58	0.04	691	485	1.00E-162	744	(relA) Probable GTP pyrophosphokinase RelA (ATP:GTP 3'-pyrophosphotransferase) (PPGPP synthetase I) ((P)PPGPP synthetase) (GTP diphosphokinase) [RelA (VF0287)] [Mycobacterium tuberculosis H37Rv]
GE01955	918	151	529	VFG009810(gi:15607898)	485	134	484	104/397(26.20)	0.46	0.16	397	90.9	5.00E-20	918	(phoR) Possible two component system response sensor kinase membrane associated PhoR [PhoP/R (CVF331)] [Mycobacterium tuberculosis H37Rv]
GE01958	450	32	447	VFG002097(gi:52840784)	427	32	425	99/437(22.65)	0.37	0.14	437	66.6	7.00E-13	450	(phtA) major facilitator family transporter, phagosomal transporter [Pht (VF0337)] [Legionella pneumophila subsp. pneumophila str. Philadelphia 1]
GE01968	382	26	382	VFG006717(gi:16803674)	866	479	863	139/387(35.92)	0.53	0.08	387	218	1.00E-64	382	(lap) Listeria adhesion protein Lap [Lap (VF0444)] [Listeria monocytogenes EGD-e]
GE01970	438	20	429	VFG000313(gi:15645788)	407	2	397	139/419(33.17)	0.47	0.07	419	184	1.00E-54	438	(gluP) glucose/galactose transporter [LPS (VF0056)] [Helicobacter pylori 26695]
GE01977	305	8	254	VFG044083(gi:15597454)	312	13	263	76/256(29.69)	0.48	0.05	256	75.9	9.00E-17	305	(ptxR) transcriptional regulator PtxR [pyoverdine (IA001)] [Pseudomonas aeruginosa PAO1]
GE01983	166	10	164	VFG002092(gi:15600878)	168	9	164	64/156(41.03)	0.57	0	156	103	1.00E-29	166	(vipA/mglA) type VI secretion system tubule-forming protein VipA [T6SS (VF0335)] [Vibrio cholerae O1 biovar El Tor str. N16961]
GE01984	176	53	158	VFG002475(gi:53722519)	499	41	144	43/106(40.57)	0.66	0.01	106	89.7	2.00E-22	176	(tssC-5) Type VI secretion system protein TssB [T6SS-1 (VF0429)] [Burkholderia pseudomallei K96243]
GE01985	305	2	302	VFG002475(gi:53722519)	499	195	498	143/305(46.89)	0.65	0.01	305	300	1.00E-100	305	(tssC-5) Type VI secretion system protein TssB [T6SS-1 (VF0429)] [Burkholderia pseudomallei K96243]
GE01986	445	4	442	VFG002082(gi:15600885)	444	5	442	111/443(25.06)	0.42	0.02	443	127	2.00E-33	445	(vasE) type VI secretion system protein VasE [T6SS (VF0335)] [Vibrio cholerae O1 biovar El Tor str. N16961]
GE01989	163	15	157	VFG007138(gi:15600788)	172	24	166	50/143(34.97)	0.53	0	143	102	2.00E-29	163	(hcp-2) type VI secretion system substrate Hcp-2 [VAS (SS181)] [Vibrio cholerae O1 biovar El Tor str. N16961]
GE01990	878	8	845	VFG002076(gi:15595288)	902	8	869	353/877(40.25)	0.58	0.06	877	608	0	878	(clpV1) type VI secretion system AAA+ family ATPase [HSI-I (VF0334)] [Pseudomonas aeruginosa PAO1]
GE01991	829	23	609	VFG002481(gi:53722525)	1007	38	644	171/634(26.97)	0.42	0.11	634	153	4.00E-39	829	(tssI-5) Type VI secretion system protein VgrG1 [T6SS-1 (VF0429)] [Burkholderia pseudomallei K96243]
GE01994	839	26	612	VFG002481(gi:53722525)	1007	38	644	169/631(26.78)	0.42	0.1	631	155	9.00E-40	839	(tssI-5) Type VI secretion system protein VgrG1 [T6SS-1 (VF0429)] [Burkholderia pseudomallei K96243]
GE01998	1127	361	1105	VFG002063(gi:15595275)	1101	370	1098	162/778(20.82)	0.36	0.1	778	84	3.00E-17	1127	(icmF1/tssM1) type VI secretion system protein IcmF1 [HSI-I (VF0334)] [Pseudomonas aeruginosa PAO1]
GE02001	586	4	576	VFG002078(gi:15600881)	589	1	579	192/595(32.27)	0.5	0.06	595	270	7.00E-84	586	(vasA) type VI secretion system protein VasA [T6SS (VF0335)] [Vibrio cholerae O1 biovar El Tor str. N16961]
GE02002	359	16	152	VFG002079(gi:15600882)	338	24	155	48/139(34.53)	0.49	0.06	139	69.7	3.00E-14	359	(vasB) type VI secretion system protein VasB [T6SS (VF0335)] [Vibrio cholerae O1 biovar El Tor str. N16961]
GE02007	198	11	195	VFG001971(gi:15792761)	315	8	192	75/185(40.54)	0.58	0	185	137	1.00E-40	198	(kpsF) D-arabinose 5-phosphate isomerase [Capsule (VF0323)] [Campylobacter jejuni subsp. jejuni NCTC 11168]
GE02031	719	368	703	VFG000359(gi:16122155)	525	172	508	91/350(26.00)	0.41	0.07	350	93.6	6.00E-21	719	(ybtE) yersiniabactin siderophore biosynthetic protein [Yersiniabactin (VF0136)] [Yersinia pestis CO92]
GE02032	343	3	288	VFG002197(gi:29375537)	336	4	291	76/296(25.68)	0.45	0.06	296	80.9	4.00E-18	343	(bopD) sugar-binding transcriptional regulator, LacI family [BopD (VF0362)] [Enterococcus faecalis V583]
GE02037	253	72	251	VFG005767(gi:22536831)	240	62	238	64/180(35.56)	0.58	0.01	180	123	2.00E-35	253	(cylG) 3-ketoacyl-ACP-reductase CylG [Beta-hemolysin/cytolysin (CVF171)] [Streptococcus agalactiae 2603V/R]
GE02045	592	258	507	VFG043319(gi:52841089)	471	123	370	133/252(52.78)	0.69	0.02	252	256	5.00E-80	592	(fleQ) transcriptional regulator FleQ [polar flagella (AI149)] [Legionella pneumophila subsp. pneumophila str. Philadelphia 1]
GE02070	298	113	295	VFG000872(gi:26251200)	198	7	187	51/184(27.72)	0.48	0.02	184	67.4	2.00E-14	298	(fimE) Type 1 fimbriae Regulatory protein fimE [Type 1 fimbriae (VF0221)] [Escherichia coli CFT073]
GE02102	225	26	176	VFG001206(gi:15677997)	352	27	172	49/153(32.03)	0.45	0.05	153	59.7	1.00E-11	225	(fbpC) iron(III) ABC transporter, ATP-binding protein [FbpABC (VF0272)] [Neisseria meningitidis MC58]
GE02103	225	16	221	VFG001206(gi:15677997)	352	17	225	62/213(29.11)	0.45	0.05	213	74.3	1.00E-16	225	(fbpC) iron(III) ABC transporter, ATP-binding protein [FbpABC (VF0272)] [Neisseria meningitidis MC58]
GE02121	243	1	242	VFG045607(gi:52843130)	244	3	244	108/242(44.63)	0.58	0	242	203	2.00E-66	243	(lpg2936) Dot/Icm type IV secretion system effector [Dot/Icm (VF0156)] [Legionella pneumophila subsp. pneumophila str. Philadelphia 1]
GE02125	326	1	324	VFG000232(gi:15675990)	347	1	328	160/328(48.78)	0.66	0.01	328	305	1.00E-103	326	(pilT) twitching motility protein PilT [Type IV pili (VF0075)] [Neisseria meningitidis MC58]
GE02129	197	2	194	VFG013265(gi:16272217)	195	3	195	111/193(57.51)	0.74	0	193	236	3.00E-81	197	(orfM) deoxyribonucleotide triphosphate pyrophosphatase [LOS (CVF494)] [Haemophilus influenzae Rd KW20]
GE02130	378	9	313	VFG000919(gi:26250136)	445	60	357	82/317(25.87)	0.41	0.09	317	106	2.00E-26	378	(chuW) Putative oxygen independent coproporphyrinogen III oxidase [Chu (VF0227)] [Escherichia coli CFT073]
GE02143	260	16	247	VFG045467(gi:53718898)	580	326	560	65/238(27.31)	0.51	0.03	238	117	8.00E-31	260	(cdpA) cyclic di-GMP phosphodiesterase [CdpA (VF0432)] [Burkholderia pseudomallei K96243]
GE02145	172	35	171	VFG000889(gi:26249419)	176	44	175	50/146(34.25)	0.49	0.15	146	83.6	1.00E-21	172	(papF) P pilus minor subunit PapF [P fimbriae (VF0220)] [Escherichia coli CFT073]
GE02146	187	1	187	VFG000886(gi:26249423)	193	3	193	57/194(29.38)	0.45	0.05	194	72.8	3.00E-17	187	(papJ) P pilus assembly protein PapJ [P fimbriae (VF0220)] [Escherichia coli CFT073]
GE02147	243	44	243	VFG000885(gi:26249424)	201	1	200	160/200(80.00)	0.91	0	200	352	1.00E-126	243	(papD) chaperone protein PapD [P fimbriae (VF0220)] [Escherichia coli CFT073]
GE02148	836	3	832	VFG000884(gi:26249425)	840	6	836	581/831(69.92)	0.81	0	831	1214	0	836	(papC) usher protein PapC [P fimbriae (VF0220)] [Escherichia coli CFT073]
GE02149	195	1	195	VFG000883(gi:26249426)	195	1	195	121/195(62.05)	0.76	0	195	266	5.00E-93	195	(papH) P pilus termination subunit PapH [P fimbriae (VF0220)] [Escherichia coli CFT073]
GE02150	177	1	177	VFG000882(gi:26249427)	199	12	199	95/189(50.26)	0.64	0.06	189	165	3.00E-53	177	(papA) P pilus major subunit PapA [P fimbriae (VF0220)] [Escherichia coli CFT073]
GE02152	415	28	413	VFG001249(gi:15596296)	473	25	469	122/454(26.87)	0.41	0.16	454	110	1.00E-27	415	(fleR) two-component response regulator [Flagella (VF0273)] [Pseudomonas aeruginosa PAO1]
GE02155	454	2	411	VFG001089(gi:16802879)	461	1	408	114/415(27.47)	0.45	0.02	415	160	5.00E-45	454	(hpt) hexose phosphate transport protein [Hpt (VF0264)] [Listeria monocytogenes EGD-e]
GE02160	438	25	418	VFG000313(gi:15645788)	407	13	393	96/399(24.06)	0.41	0.05	399	110	1.00E-27	438	(gluP) glucose/galactose transporter [LPS (VF0056)] [Helicobacter pylori 26695]
GE02176	948	506	948	VFG042312(gi:218930979)	1070	638	1070	124/472(26.27)	0.39	0.14	472	89	6.00E-19	948	(yapE) autotransporter protein YapE [YapE (VF0505)] [Yersinia pestis CO92]
GE02187	327	23	326	VFG001971(gi:15792761)	315	8	310	141/306(46.08)	0.65	0.01	306	271	3.00E-91	327	(kpsF) D-arabinose 5-phosphate isomerase [Capsule (VF0323)] [Campylobacter jejuni subsp. jejuni NCTC 11168]
GE02188	382	32	381	VFG001973(gi:15792763)	372	22	371	111/351(31.62)	0.54	0	351	196	1.00E-60	382	(kpsE) capsule polysaccharide export system inner membrane protein [Capsule (VF0323)] [Campylobacter jejuni subsp. jejuni NCTC 11168]
GE02189	558	1	558	VFG001448(gi:409035)	558	1	558	535/558(95.88)	0.95	0	558	1083	0	558	(kpsD) KpsD [K1 capsule (VF0239)] [Escherichia coli O18:K1:H7 str. RS218]
GE02190	246	6	239	VFG013236(gi:16272032)	254	5	252	113/254(44.49)	0.62	0.1	254	186	1.00E-59	246	(kdsB) 3-deoxy-manno-octulosonate cytidylyltransferase [LOS (CVF494)] [Haemophilus influenzae Rd KW20]
GE02191	675	4	666	VFG000259(gi:15676015)	704	26	703	313/692(45.23)	0.58	0.06	692	540	0	675	(lipA) capsule polysaccharide modification protein LipA [Capsule (VF0079)] [Neisseria meningitidis MC58]
GE02192	415	11	394	VFG000705(gi:30962653)	414	17	405	153/389(39.33)	0.58	0.01	389	289	2.00E-95	415	(hscB) capsular polysaccharide export protein HscB [Capsule (VF0043)] [Haemophilus influenzae str. 1007]
GE02194	1113	453	1021	VFG000702(gi:30962650)	1215	385	955	152/630(24.13)	0.4	0.19	630	102	8.00E-23	1113	(bsc3) polysaccharide biosynthesis protein Bsc3 [Capsule (VF0043)] [Haemophilus influenzae str. 1007]
GE02196	223	1	218	VFG001449(gi:146567)	219	1	218	150/218(68.81)	0.8	0	218	313	1.00E-110	223	(kpsT) KpsT [K1 capsule (VF0239)] [Escherichia coli O18:K1:H7 str. RS218]
GE02197	258	1	258	VFG001450(gi:146565)	258	1	258	253/258(98.06)	0.98	0	258	508	0	258	(kpsM) KpsM [K1 capsule (VF0239)] [Escherichia coli O18:K1:H7 str. RS218]
GE02198	178	39	178	VFG002056(gi:82778260)	140	1	140	130/140(92.86)	0.95	0	140	263	8.00E-93	178	(gspM) general secretion pathway protein M [T2SS (VF0333)] [Shigella dysenteriae Sd197]
GE02199	392	107	392	VFG002055(gi:82778259)	286	1	286	262/286(91.61)	0.92	0	286	527	0	392	(gspL) general secretion pathway protein L [T2SS (VF0333)] [Shigella dysenteriae Sd197]
GE02200	325	1	325	VFG002054(gi:82778258)	325	1	325	277/325(85.23)	0.86	0	325	553	0	325	(gspK) general secretion pathway protein K [T2SS (VF0333)] [Shigella dysenteriae Sd197]
GE02201	201	13	201	VFG002053(gi:82778257)	189	1	189	182/189(96.30)	0.97	0	189	370	1.00E-134	201	(gspJ) general secretion pathway protein J [T2SS (VF0333)] [Shigella dysenteriae Sd197]
GE02202	123	1	123	VFG002052(gi:82778256)	123	1	123	100/123(81.30)	0.83	0	123	202	5.00E-70	123	(gspI) general secretion pathway protein I [T2SS (VF0333)] [Shigella dysenteriae Sd197]
GE02203	187	12	187	VFG002051(gi:82778255)	176	1	176	171/176(97.16)	0.98	0	176	351	1.00E-127	187	(gspH) general secretion pathway protein H [T2SS (VF0333)] [Shigella dysenteriae Sd197]
GE02204	151	1	151	VFG002050(gi:82778254)	151	1	151	149/151(98.68)	0.99	0	151	305	1.00E-109	151	(gspG) general secretion pathway protein G [T2SS (VF0333)] [Shigella dysenteriae Sd197]
GE02205	407	1	399	VFG002049(gi:82778253)	399	1	399	327/399(81.95)	0.82	0	399	644	0	407	(gspF) general secretion pathway protein F [T2SS (VF0333)] [Shigella dysenteriae Sd197]
GE02206	497	1	497	VFG002048(gi:82778252)	497	1	497	472/497(94.97)	0.95	0	497	958	0	497	(gspE) general secretion pathway protein E [T2SS (VF0333)] [Shigella dysenteriae Sd197]
GE02207	686	71	686	VFG002047(gi:82778251)	611	1	611	597/616(96.92)	0.97	0	616	1201	0	686	(gspD) general secretion pathway protein D [T2SS (VF0333)] [Shigella dysenteriae Sd197]
GE02208	319	44	319	VFG002046(gi:82778250)	276	1	276	236/276(85.51)	0.88	0	276	480	1.00E-174	319	(gspC) general secretion pathway protein C [T2SS (VF0333)] [Shigella dysenteriae Sd197]
GE02210	269	8	264	VFG001882(gi:52841754)	289	10	275	90/267(33.71)	0.49	0.04	267	141	2.00E-41	269	(pilD) type IV pilus prepilin peptidase PilD [Type IV pili (VF0155)] [Legionella pneumophila subsp. pneumophila str. Philadelphia 1]
GE02211	1520	96	1515	VFG000106(gi:15640862)	1520	60	1520	720/1484(48.52)	0.64	0.05	1484	1354	0	1520	(acfD) accessory colonization factor AcfD [ACF (VF0127)] [Vibrio cholerae O1 biovar El Tor str. N16961]
GE02221	574	71	560	VFG016058(gi:15597620)	4342	64	558	177/512(34.57)	0.48	0.07	512	241	1.00E-69	574	(pvdL) peptide synthase PvdL [pyoverdine (IA001)] [Pseudomonas aeruginosa PAO1]
GE02224	390	9	390	VFG002546(gi:53720396)	439	60	439	114/385(29.61)	0.45	0.02	385	148	2.00E-41	390	(wcbT) acyl-CoA transferase [Capsule I (VF0436)] [Burkholderia pseudomallei K96243]
GE02248	294	108	290	VFG005767(gi:22536831)	240	55	236	53/188(28.19)	0.51	0.05	188	78.2	5.00E-18	294	(cylG) 3-ketoacyl-ACP-reductase CylG [Beta-hemolysin/cytolysin (CVF171)] [Streptococcus agalactiae 2603V/R]
GE02254	387	9	307	VFG006717(gi:16803674)	866	464	769	82/325(25.23)	0.41	0.13	325	69.3	1.00E-13	387	(lap) Listeria adhesion protein Lap [Lap (VF0444)] [Listeria monocytogenes EGD-e]
GE02273	219	2	218	VFG001386(gi:15607897)	247	22	245	87/225(38.67)	0.56	0.04	225	144	6.00E-44	219	(phoP) Possible two component system response transcriptional positive regulator PhoP [PhoP (VF0286)] [Mycobacterium tuberculosis H37Rv]
GE02277	159	1	158	VFG007138(gi:15600788)	172	1	170	51/170(30.00)	0.45	0.07	170	76.6	3.00E-19	159	(hcp-2) type VI secretion system substrate Hcp-2 [VAS (SS181)] [Vibrio cholerae O1 biovar El Tor str. N16961]
GE02282	349	59	346	VFG013069(gi:82778665)	318	26	315	78/295(26.44)	0.42	0.04	295	101	2.00E-25	349	(shuU) permease of iron compound ABC transport system [Shu (VF0256)] [Shigella dysenteriae Sd197]
GE02283	327	141	327	VFG000926(gi:26246569)	338	150	335	64/187(34.22)	0.51	0	187	92.8	2.00E-22	327	(fepD) ferrienterobactin ABC transporter permease [Enterobactin (VF0228)] [Escherichia coli CFT073]
GE02284	269	13	263	VFG000925(gi:26246567)	271	11	261	109/251(43.43)	0.62	0	251	226	8.00E-75	269	(fepC) ferrienterobactin ABC transporter ATPase [Enterobactin (VF0228)] [Escherichia coli CFT073]
GE02285	713	57	713	VFG000164(gi:15599417)	720	62	720	177/691(25.62)	0.41	0.09	691	134	8.00E-34	713	(fptA) Fe(III)-pyochelin receptor precursor [Pyochelin (VF0095)] [Pseudomonas aeruginosa PAO1]
GE02313	477	7	475	VFG000331(gi:16273426)	476	7	475	326/469(69.51)	0.81	0	469	676	0	477	(rfaE) ADP-heptose synthase [LOS (VF0044)] [Haemophilus influenzae Rd KW20]
GE02321	310	11	292	VFG044083(gi:15597454)	312	16	297	78/283(27.56)	0.47	0	283	96.3	7.00E-24	310	(ptxR) transcriptional regulator PtxR [pyoverdine (IA001)] [Pseudomonas aeruginosa PAO1]
GE02328	613	403	599	VFG002519(gi:53720901)	243	40	230	58/205(28.29)	0.49	0.1	205	65.1	9.00E-13	613	(fliA) flagellar biosynthesis sigma factor [Flagella (VF0430)] [Burkholderia pseudomallei K96243]
GE02332	506	208	481	VFG043209(gi:123442801)	557	218	491	99/274(36.13)	0.59	0	274	173	7.00E-49	506	(cheD) methyl-accepting chemotaxis protein CheD [peritrichous flagella (AI145)] [Yersinia enterocolitica subsp. enterocolitica 8081]
GE02333	429	48	413	VFG016046(gi:15597609)	469	63	457	130/404(32.18)	0.5	0.11	404	198	1.00E-59	429	(pvdH) diaminobutyrate-2-oxoglutarate aminotransferase PvdH [pyoverdine (IA001)] [Pseudomonas aeruginosa PAO1]
GE02353	359	75	355	VFG042522(gi:33469481)	363	95	360	87/294(29.59)	0.48	0.13	294	116	1.00E-30	359	(csdD) CS19 fimbrial ahesin CsdD [coli surface antigen CS19 (AI032)] [Escherichia coli O114:H- str. WS0115A]
GE02354	894	21	876	VFG042508(gi:46369886)	872	29	861	266/884(30.09)	0.47	0.08	884	323	6.00E-98	894	(csbC) CS17 fimbriae outer membrane usher protein [coli surface antigen CS17 (AI030)] [Escherichia coli O8:H9 str. WS6788A]
GE02355	166	6	163	VFG042472(gi:15419713)	167	7	164	60/160(37.50)	0.63	0.02	160	99.8	4.00E-28	166	(csaB) CS4 major fimbriae subunit CsaB [coli surface antigen CS4 (AI022)] [Escherichia coli O25:H42 str. E11881A]
GE02356	239	19	238	VFG042471(gi:15419712)	238	13	237	83/228(36.40)	0.58	0.04	228	127	6.00E-37	239	(csaA) periplasmic chaperone-like protein CsaA [coli surface antigen CS4 (AI022)] [Escherichia coli O25:H42 str. E11881A]
GE02402	196	1	191	VFG001952(gi:15792742)	201	4	193	77/193(39.90)	0.61	0.02	193	146	1.00E-45	196	(gmhA2) phosphoheptose isomerase [Capsule (VF0323)] [Campylobacter jejuni subsp. jejuni NCTC 11168]
GE02425	505	190	419	VFG043392(gi:218561919)	512	222	459	67/248(27.02)	0.41	0.11	248	78.6	2.00E-16	505	(eptC) phosphoethanolamine transferase [Pse5Ac7Ac, Pse5Ac7Am, Pse8OAc, Pse5Am7AcGlnAc (AI151)] [Campylobacter jejuni subsp. jejuni NCTC 11168]
GE02427	445	12	445	VFG014893(gi:15600515)	463	19	455	116/456(25.44)	0.44	0.08	456	114	1.00E-28	445	(algC) phosphomannomutase AlgC [Alginate biosynthesis (CVF522)] [Pseudomonas aeruginosa PAO1]
GE02446	269	20	236	VFG001206(gi:15677997)	352	16	230	75/219(34.25)	0.47	0.02	219	100	9.00E-26	269	(fbpC) iron(III) ABC transporter, ATP-binding protein [FbpABC (VF0272)] [Neisseria meningitidis MC58]
GE02448	328	14	320	VFG001971(gi:15792761)	315	5	310	133/308(43.18)	0.6	0	308	249	2.00E-82	328	(kpsF) D-arabinose 5-phosphate isomerase [Capsule (VF0323)] [Campylobacter jejuni subsp. jejuni NCTC 11168]
GE02452	241	4	241	VFG000344(gi:16272073)	351	7	247	80/245(32.65)	0.51	0.04	245	114	4.00E-31	241	(hitC) iron(III) ABC transporter, ATP-binding protein [HitABC (VF0268)] [Haemophilus influenzae Rd KW20]
GE02453	477	88	476	VFG043396(gi:218562314)	416	62	411	111/393(28.24)	0.46	0.11	393	142	6.00E-39	477	(rpoN) RNA polymerase factor sigma-54 [Pse5Ac7Ac, Pse5Ac7Am, Pse8OAc, Pse5Am7AcGlnAc (AI151)] [Campylobacter jejuni subsp. jejuni NCTC 11168]
GE02461	778	286	503	VFG009810(gi:15607898)	485	253	466	72/223(32.29)	0.52	0.06	223	87.4	5.00E-19	778	(phoR) Possible two component system response sensor kinase membrane associated PhoR [PhoP/R (CVF331)] [Mycobacterium tuberculosis H37Rv]
GE02478	455	36	455	VFG014950(gi:15595963)	474	24	471	146/452(32.30)	0.51	0.07	452	196	1.00E-58	455	(mucD) serine protease MucD precursor [Alginate regulation (CVF523)] [Pseudomonas aeruginosa PAO1]
GE02479	355	78	348	VFG014984(gi:15599642)	389	105	371	125/271(46.13)	0.61	0.01	271	210	6.00E-66	355	(algW) AlgW protein [Alginate regulation (CVF523)] [Pseudomonas aeruginosa PAO1]
GE02485	310	13	276	VFG045489(gi:52840512)	330	11	316	78/312(25.00)	0.42	0.17	312	79.3	8.00E-18	310	(lpg0257) Dot/Icm type IV secretion system effector [Dot/Icm (VF0156)] [Legionella pneumophila subsp. pneumophila str. Philadelphia 1]
GE02487	309	1	292	VFG044083(gi:15597454)	312	5	301	84/299(28.09)	0.5	0.03	299	115	5.00E-31	309	(ptxR) transcriptional regulator PtxR [pyoverdine (IA001)] [Pseudomonas aeruginosa PAO1]
GE02502	499	1	218	VFG000344(gi:16272073)	351	2	218	66/232(28.45)	0.53	0.12	232	99.8	5.00E-24	499	(hitC) iron(III) ABC transporter, ATP-binding protein [HitABC (VF0268)] [Haemophilus influenzae Rd KW20]
GE02515	385	24	363	VFG036974(gi:15677563)	412	25	369	143/351(40.74)	0.58	0.04	351	255	9.00E-83	385	(mtrC) membrane fusion protein MtrC [MtrCDE (VF0451)] [Neisseria meningitidis MC58]
GE02516	1034	1	1033	VFG036992(gi:15677562)	1067	1	1041	486/1046(46.46)	0.63	0.01	1046	915	0	1034	(mtrD) multiple transferable resistance system protein MtrD [MtrCDE (VF0451)] [Neisseria meningitidis MC58]
GE02519	341	20	240	VFG001983(gi:15792250)	259	23	236	58/222(26.13)	0.45	0.04	222	72.4	1.00E-15	341	(pebA) bifunctional adhesin/ABC transporter aspartate/glutamate-binding protein [PEB1 (VF0327)] [Campylobacter jejuni subsp. jejuni NCTC 11168]
GE02522	252	10	251	VFG001206(gi:15677997)	352	2	243	82/244(33.61)	0.56	0.01	244	138	7.00E-40	252	(fbpC) iron(III) ABC transporter, ATP-binding protein [FbpABC (VF0272)] [Neisseria meningitidis MC58]
GE02525	184	8	176	VFG045340(gi:17987019)	175	6	169	64/171(37.43)	0.55	0.05	171	116	2.00E-34	184	(ricA) Rab2 interacting conserved protein A [RicA (VF0414)] [Brucella melitensis bv. 1 str. 16M]
GE02533	315	64	255	VFG002230(gi:17987701)	259	60	248	58/197(29.44)	0.49	0.06	197	74.7	1.00E-16	315	(wbkC) GDP-mannose 4,6-dehydratase / GDP-4-amino-4,6-dideoxy-D-mannose formyltransferase [LPS (VF0367)] [Brucella melitensis bv. 1 str. 16M]
GE02571	650	54	635	VFG002047(gi:82778251)	611	1	590	268/601(44.59)	0.64	0.04	601	483	1.00E-165	650	(gspD) general secretion pathway protein D [T2SS (VF0333)] [Shigella dysenteriae Sd197]
GE02572	246	11	232	VFG000182(gi:15598299)	502	21	246	117/226(51.77)	0.72	0.01	226	226	2.00E-72	246	(xcpR) general secretion pathway protein E [xcp secretion system (VF0084)] [Pseudomonas aeruginosa PAO1]
GE02573	214	1	205	VFG002048(gi:82778252)	497	289	493	130/205(63.41)	0.76	0	205	268	2.00E-89	214	(gspE) general secretion pathway protein E [T2SS (VF0333)] [Shigella dysenteriae Sd197]
GE02574	398	3	398	VFG000181(gi:15598298)	405	4	405	144/402(35.82)	0.55	0.01	402	266	8.00E-87	398	(xcpS) general secretion pathway protein F [xcp secretion system (VF0084)] [Pseudomonas aeruginosa PAO1]
GE02575	145	2	142	VFG002050(gi:82778254)	151	6	149	91/144(63.19)	0.75	0.02	144	186	1.00E-62	145	(gspG) general secretion pathway protein G [T2SS (VF0333)] [Shigella dysenteriae Sd197]
GE02577	125	1	89	VFG000178(gi:15598295)	129	1	91	35/93(37.63)	0.58	0.06	93	60.1	9.00E-14	125	(xcpV) general secretion pathway protein I [xcp secretion system (VF0084)] [Pseudomonas aeruginosa PAO1]
GE02578	195	5	184	VFG000177(gi:15598294)	237	4	209	59/206(28.64)	0.49	0.12	206	57.4	2.00E-11	195	(xcpW) general secretion pathway protein J [xcp secretion system (VF0084)] [Pseudomonas aeruginosa PAO1]
GE02579	327	97	299	VFG002054(gi:82778258)	325	98	297	73/212(34.43)	0.5	0.09	212	105	3.00E-27	327	(gspK) general secretion pathway protein K [T2SS (VF0333)] [Shigella dysenteriae Sd197]
GE02582	225	77	217	VFG000114(gi:15599724)	290	132	273	59/142(41.55)	0.53	0	142	88.2	5.00E-22	225	(xcpA/pilD) type 4 prepilin peptidase PilD [Type IV pili (VF0082)] [Pseudomonas aeruginosa PAO1]
GE02594	270	40	248	VFG001864(gi:52841028)	235	28	231	71/211(33.65)	0.53	0.04	211	124	2.00E-35	270	(mip) macrophage infectivity potentiator Mip [Mip (VF0153)] [Legionella pneumophila subsp. pneumophila str. Philadelphia 1]
GE02600	637	323	524	VFG002563(gi:53720413)	218	16	217	56/206(27.18)	0.5	0.03	206	80.5	3.00E-18	637	(wzt2) ATP-binding ABC transporter capsular polysaccharide export protein [Capsule I (VF0436)] [Burkholderia pseudomallei K96243]
GE02607	406	30	396	VFG016046(gi:15597609)	469	55	459	126/418(30.14)	0.47	0.15	418	156	4.00E-44	406	(pvdH) diaminobutyrate-2-oxoglutarate aminotransferase PvdH [pyoverdine (IA001)] [Pseudomonas aeruginosa PAO1]
GE02608	187	2	186	VFG015515(gi:15599409)	627	437	619	49/192(25.52)	0.43	0.08	192	63.9	3.00E-13	187	(phzE1) phenazine biosynthesis protein PhzE [Phenazines biosynthesis (CVF536)] [Pseudomonas aeruginosa PAO1]
GE02609	200	12	192	VFG002241(gi:49476021)	544	19	217	63/202(31.19)	0.48	0.11	202	85.1	2.00E-20	200	(bepA) Bartonella effector protein BepA [VirB/VirD4 type IV secretion system (VF0369)] [Bartonella henselae str. Houston-1]
GE02611	190	32	183	VFG041304(gi:52842179)	188	26	181	68/167(40.72)	0.49	0.15	167	88.2	4.00E-23	190	(lirB) Dot/Icm type IV secretion system effector LirB [Dot/Icm (SS047)] [Legionella pneumophila subsp. pneumophila str. Philadelphia 1]
GE02633	402	12	401	VFG010463(gi:52841166)	698	271	682	139/417(33.33)	0.55	0.07	417	217	4.00E-65	402	(pilQ) type IV pilus secretin protein PilQ [type IV pili (AI111)] [Legionella pneumophila subsp. pneumophila str. Philadelphia 1]
GE02646	450	237	439	VFG001213(gi:15599742)	530	313	526	56/219(25.57)	0.43	0.09	219	75.1	2.00E-15	450	(pilS) two-component sensor PilS [Type IV pili (VF0082)] [Pseudomonas aeruginosa PAO1]
GE02647	239	6	232	VFG001386(gi:15607897)	247	22	243	75/229(32.75)	0.54	0.03	229	125	3.00E-36	239	(phoP) Possible two component system response transcriptional positive regulator PhoP [PhoP (VF0286)] [Mycobacterium tuberculosis H37Rv]
GE02651	773	8	746	VFG001859(gi:52842863)	751	6	739	331/748(44.25)	0.62	0.03	748	625	0	773	(feoB) ferrous iron transporter B [FeoAB (VF0160)] [Legionella pneumophila subsp. pneumophila str. Philadelphia 1]
GE02653	297	4	296	VFG017856(gi:123443687)	306	2	306	165/305(54.10)	0.71	0.03	305	341	1.00E-119	297	(pilW) type IV fimbrial biogenesis protein PilW [Type IV pili (CVF049)] [Yersinia enterocolitica subsp. enterocolitica 8081]
GE02664	532	200	431	VFG043319(gi:52841089)	471	151	372	88/232(37.93)	0.55	0.04	232	152	2.00E-41	532	(fleQ) transcriptional regulator FleQ [polar flagella (AI149)] [Legionella pneumophila subsp. pneumophila str. Philadelphia 1]
GE02673	373	216	372	VFG000447(gi:16763927)	335	193	334	54/157(34.39)	0.52	0.09	157	86.7	6.00E-20	373	(fimH) type I fimbriae minor fimbrial subunit FimH, adhesin [Type 1 fimbriae (VF0102)] [Salmonella enterica subsp. enterica serovar Typhimurium str. LT2]
GE02674	259	13	213	VFG000445(gi:16763925)	230	11	199	72/202(35.64)	0.54	0.06	202	124	6.00E-36	259	(fimC) chaperone protein FimC [Type 1 fimbriae (VF0102)] [Salmonella enterica subsp. enterica serovar Typhimurium str. LT2]
GE02675	190	46	190	VFG000448(gi:16763928)	172	30	172	43/145(29.66)	0.51	0.01	145	73.9	6.00E-18	190	(fimF) type I fimbriae adaptor protein FimF [Type 1 fimbriae (VF0102)] [Salmonella enterica subsp. enterica serovar Typhimurium str. LT2]
GE02676	187	32	187	VFG000874(gi:26251202)	179	32	179	51/157(32.48)	0.5	0.06	157	77	6.00E-19	187	(fimI) Fimbrin-like protein fimI precursor [Type 1 fimbriae (VF0221)] [Escherichia coli CFT073]
GE02677	864	1	864	VFG000876(gi:26251204)	878	4	878	397/886(44.81)	0.64	0.03	886	756	0	864	(fimD) Outer membrane usher protein fimD precursor [Type 1 fimbriae (VF0221)] [Escherichia coli CFT073]
GE02678	250	42	250	VFG000875(gi:26251203)	241	34	241	96/209(45.93)	0.64	0	209	199	4.00E-65	250	(fimC) Chaperone protein fimC precursor [Type 1 fimbriae (VF0221)] [Escherichia coli CFT073]
GE02679	234	60	166	VFG000456(gi:16766926)	178	30	124	41/107(38.32)	0.5	0.11	107	62.8	3.00E-13	234	(lpfA) long polar fimbria protein LpfA [Lpf (VF0105)] [Salmonella enterica subsp. enterica serovar Typhimurium str. LT2]
GE02691	331	8	312	VFG002197(gi:29375537)	336	5	313	77/315(24.44)	0.42	0.05	315	83.6	3.00E-19	331	(bopD) sugar-binding transcriptional regulator, LacI family [BopD (VF0362)] [Enterococcus faecalis V583]
GE02698	577	96	568	VFG000679(gi:6470206)	466	37	457	148/478(30.96)	0.49	0.12	478	194	8.00E-57	577	(dep/capD) gamma-glutamyltranspeptidase, required for polyglutamate anchoring to peptidoglycan [Capsule (VF0141)] [Bacillus anthracis]
GE02701	356	2	287	VFG001206(gi:15677997)	352	3	285	111/294(37.76)	0.56	0.06	294	171	4.00E-51	356	(fbpC) iron(III) ABC transporter, ATP-binding protein [FbpABC (VF0272)] [Neisseria meningitidis MC58]
GE02705	237	5	224	VFG000344(gi:16272073)	351	6	228	66/225(29.33)	0.54	0.03	225	96.3	2.00E-24	237	(hitC) iron(III) ABC transporter, ATP-binding protein [HitABC (VF0268)] [Haemophilus influenzae Rd KW20]
GE02706	255	6	254	VFG001206(gi:15677997)	352	5	241	78/256(30.47)	0.5	0.1	256	102	3.00E-26	255	(fbpC) iron(III) ABC transporter, ATP-binding protein [FbpABC (VF0272)] [Neisseria meningitidis MC58]
GE02720	222	11	215	VFG000344(gi:16272073)	351	15	219	68/206(33.01)	0.53	0	206	121	7.00E-34	222	(hitC) iron(III) ABC transporter, ATP-binding protein [HitABC (VF0268)] [Haemophilus influenzae Rd KW20]
GE02721	498	286	490	VFG001895(gi:15791456)	484	272	469	56/209(26.79)	0.46	0.07	209	71.2	3.00E-14	498	(flhF) flagellar biosynthesis regulator FlhF [Flagella (VF0114)] [Campylobacter jejuni subsp. jejuni NCTC 11168]
GE02736	254	16	247	VFG000344(gi:16272073)	351	19	247	63/234(26.92)	0.45	0.02	234	77.4	2.00E-17	254	(hitC) iron(III) ABC transporter, ATP-binding protein [HitABC (VF0268)] [Haemophilus influenzae Rd KW20]
GE02737	268	25	232	VFG000344(gi:16272073)	351	19	221	70/208(33.65)	0.55	0.02	208	107	3.00E-28	268	(hitC) iron(III) ABC transporter, ATP-binding protein [HitABC (VF0268)] [Haemophilus influenzae Rd KW20]
GE02740	911	275	503	VFG005776(gi:22536834)	309	1	229	62/231(26.84)	0.56	0.01	231	111	7.00E-28	911	(cylA) ABC (ATP-binding cassette) transporter CylA [Beta-hemolysin/cytolysin (CVF171)] [Streptococcus agalactiae 2603V/R]
GE02747	489	19	483	VFG001857(gi:52840983)	502	25	494	134/476(28.15)	0.48	0.03	476	194	6.00E-57	489	(iraB) Di/tripeptide permease [IraAB (VF0293)] [Legionella pneumophila subsp. pneumophila str. Philadelphia 1]
GE02757	342	1	342	VFG000916(gi:26250129)	342	1	342	341/342(99.71)	1	0	342	709	0	342	(chuS) heme oxygenase ChuS [Chu (VF0227)] [Escherichia coli CFT073]
GE02758	660	1	660	VFG013064(gi:82778670)	660	1	660	624/660(94.55)	0.95	0	660	1277	0	660	(shuA) outer membrane heme/hemoglobin receptor ShuA [Shu (VF0256)] [Shigella dysenteriae Sd197]
GE02759	304	1	304	VFG000918(gi:26250135)	330	27	330	302/304(99.34)	0.99	0	304	612	0	304	(chuT) periplasmic heme-binding protein ChuT [Chu (VF0227)] [Escherichia coli CFT073]
GE02760	445	1	445	VFG000919(gi:26250136)	445	1	445	444/445(99.78)	0.99	0	445	924	0	445	(chuW) Putative oxygen independent coproporphyrinogen III oxidase [Chu (VF0227)] [Escherichia coli CFT073]
GE02761	164	1	164	VFG000920(gi:26250137)	164	1	164	164/164(100.00)	1	0	164	341	1.00E-123	164	(chuX) putative heme-binding protein ChuX [Chu (VF0227)] [Escherichia coli CFT073]
GE02762	207	1	207	VFG000921(gi:26250138)	207	1	207	187/207(90.34)	0.9	0	207	375	1.00E-135	207	(chuY) ChuY [Chu (VF0227)] [Escherichia coli CFT073]
GE02763	318	13	318	VFG000922(gi:26250139)	330	25	330	261/306(85.29)	0.85	0	306	507	0	318	(chuU) heme permease protein ChuU [Chu (VF0227)] [Escherichia coli CFT073]
GE02764	256	1	256	VFG044172(gi:26250140)	266	11	266	227/256(88.67)	0.89	0	256	466	1.00E-170	256	(chuV) ATP-binding hydrophilic protein ChuV [Chu (VF0227)] [Escherichia coli CFT073]
GE02765	191	2	139	VFG000575(gi:16767048)	231	31	167	45/146(30.82)	0.52	0.11	146	78.2	5.00E-19	191	(mgtC) Mg2+ transport protein [MgtBC (VF0106)] [Salmonella enterica subsp. enterica serovar Typhimurium str. LT2]
GE02771	385	14	384	VFG036974(gi:15677563)	412	25	391	143/371(38.54)	0.57	0.01	371	250	1.00E-80	385	(mtrC) membrane fusion protein MtrC [MtrCDE (VF0451)] [Neisseria meningitidis MC58]
GE02772	1037	1	1031	VFG036992(gi:15677562)	1067	1	1040	473/1045(45.26)	0.6	0.01	1045	868	0	1037	(mtrD) multiple transferable resistance system protein MtrD [MtrCDE (VF0451)] [Neisseria meningitidis MC58]
GE02774	242	25	233	VFG000101(gi:15640855)	276	53	266	52/222(23.42)	0.47	0.09	222	65.1	2.00E-13	242	(tcpN/toxT) TCP pilus virulence regulatory protein [TCP (VF0126)] [Vibrio cholerae O1 biovar El Tor str. N16961]
GE02780	323	34	322	VFG044083(gi:15597454)	312	19	301	86/297(28.96)	0.44	0.07	297	79.7	6.00E-18	323	(ptxR) transcriptional regulator PtxR [pyoverdine (IA001)] [Pseudomonas aeruginosa PAO1]
GE02788	649	280	645	VFG045467(gi:53718898)	580	193	569	121/381(31.76)	0.51	0.04	381	175	3.00E-48	649	(cdpA) cyclic di-GMP phosphodiesterase [CdpA (VF0432)] [Burkholderia pseudomallei K96243]
GE02800	334	38	253	VFG001206(gi:15677997)	352	20	230	74/216(34.26)	0.54	0.02	216	116	6.00E-31	334	(fbpC) iron(III) ABC transporter, ATP-binding protein [FbpABC (VF0272)] [Neisseria meningitidis MC58]
GE02801	327	81	245	VFG001206(gi:15677997)	352	78	230	49/165(29.70)	0.46	0.07	165	73.9	8.00E-16	327	(fbpC) iron(III) ABC transporter, ATP-binding protein [FbpABC (VF0272)] [Neisseria meningitidis MC58]
GE02807	563	250	534	VFG043392(gi:218561919)	512	221	488	90/297(30.30)	0.52	0.13	297	134	1.00E-34	563	(eptC) phosphoethanolamine transferase [Pse5Ac7Ac, Pse5Ac7Am, Pse8OAc, Pse5Am7AcGlnAc (AI151)] [Campylobacter jejuni subsp. jejuni NCTC 11168]
GE02813	219	96	213	VFG001931(gi:15792793)	319	198	313	43/118(36.44)	0.55	0.01	118	75.9	2.00E-17	219	(cadF) outer membrane fibronectin-binding protein [CadF (VF0322)] [Campylobacter jejuni subsp. jejuni NCTC 11168]
GE02828	513	1	219	VFG001206(gi:15677997)	352	1	216	66/222(29.73)	0.51	0.04	222	87.4	1.00E-19	513	(fbpC) iron(III) ABC transporter, ATP-binding protein [FbpABC (VF0272)] [Neisseria meningitidis MC58]
GE02847	383	30	382	VFG006717(gi:16803674)	866	482	862	129/387(33.33)	0.51	0.1	387	189	1.00E-54	383	(lap) Listeria adhesion protein Lap [Lap (VF0444)] [Listeria monocytogenes EGD-e]
GE02859	1582	709	1032	VFG002272(gi:49473811)	949	350	755	126/414(30.43)	0.42	0.23	414	138	6.00E-34	1582	(badA/vomp/brp) Surface protein/Bartonella adhesin VompA [BadA/Vomp (VF0371)] [Bartonella quintana str. Toulouse]
GE02872	344	6	99	VFG001341(gi:22537322)	321	2	95	44/94(46.81)	0.69	0	94	97.8	3.00E-24	344	(cpsJ) glycosyl transferase CpsJ(V) [Capsule (VF0274)] [Streptococcus agalactiae 2603V/R]
GE02874	398	41	392	VFG002546(gi:53720396)	439	88	439	120/354(33.90)	0.54	0.01	354	197	1.00E-59	398	(wcbT) acyl-CoA transferase [Capsule I (VF0436)] [Burkholderia pseudomallei K96243]
GE02875	310	1	308	VFG000332(gi:16273039)	308	1	307	242/308(78.57)	0.87	0	308	508	0	310	(rfaD) ADP-L-glycero-D-mannoheptose-6-epimerase [LOS (VF0044)] [Haemophilus influenzae Rd KW20]
GE02876	348	1	333	VFG013400(gi:16273031)	346	1	334	210/338(62.13)	0.75	0.02	338	420	1.00E-149	348	(rfaF) ADP-heptose-LPS heptosyltransferase II [LOS (CVF494)] [Haemophilus influenzae Rd KW20]
GE02877	326	1	295	VFG000142(gi:15600204)	355	1	294	166/296(56.08)	0.71	0.01	296	331	1.00E-114	326	(waaC) 3-deoxy-D-manno-octulosonic-acid (KDO) transferase [LPS (VF0085)] [Pseudomonas aeruginosa PAO1]
GE02879	327	8	253	VFG001341(gi:22537322)	321	4	276	82/288(28.47)	0.41	0.19	288	94.4	4.00E-23	327	(cpsJ) glycosyl transferase CpsJ(V) [Capsule (VF0274)] [Streptococcus agalactiae 2603V/R]
GE02880	342	22	273	VFG013260(gi:16272216)	330	37	279	69/256(26.95)	0.46	0.06	256	62.4	6.00E-12	342	(lgtC) glycosyltransferase [LOS (CVF494)] [Haemophilus influenzae Rd KW20]
GE02882	331	23	283	VFG013260(gi:16272216)	330	39	292	65/265(24.53)	0.43	0.05	265	58.5	9.00E-11	331	(lgtC) glycosyltransferase [LOS (CVF494)] [Haemophilus influenzae Rd KW20]
GE02883	338	25	274	VFG013260(gi:16272216)	330	34	279	75/255(29.41)	0.5	0.05	255	83.6	3.00E-19	338	(lgtC) glycosyltransferase [LOS (CVF494)] [Haemophilus influenzae Rd KW20]
GE02884	265	4	262	VFG000140(gi:15600202)	268	5	263	134/259(51.74)	0.67	0	259	278	1.00E-95	265	(waaP) UDP-glucose:(heptosyl) LPS alpha 1,3-glucosyltransferase WaaG [LPS (VF0085)] [Pseudomonas aeruginosa PAO1]
GE02885	374	1	370	VFG000139(gi:15600203)	373	1	370	190/370(51.35)	0.66	0	370	405	1.00E-142	374	(waaG) B-band O-antigen polymerase [LPS (VF0085)] [Pseudomonas aeruginosa PAO1]
GE02886	352	6	301	VFG013276(gi:16272219)	347	9	294	63/296(21.28)	0.43	0.03	296	76.6	1.00E-16	352	(opsX/rfaC) heptosyltransferase I [LOS (CVF494)] [Haemophilus influenzae Rd KW20]
GE02887	425	19	384	VFG000141(gi:15600181)	425	19	385	194/367(52.86)	0.66	0	367	382	1.00E-131	425	(waaA) lipopolysaccharide core biosynthesis protein WaaP [LPS (VF0085)] [Pseudomonas aeruginosa PAO1]
GE02888	159	1	151	VFG000320(gi:15646084)	157	1	151	75/151(49.67)	0.75	0	151	165	3.00E-54	159	(kdtB) lipopolysaccharide core biosynthesis protein [LPS (VF0056)] [Helicobacter pylori 26695]
GE02904	702	3	699	VFG001826(gi:15609720)	790	63	785	284/728(39.01)	0.56	0.04	728	503	1.00E-170	702	(relA) Probable GTP pyrophosphokinase RelA (ATP:GTP 3'-pyrophosphotransferase) (PPGPP synthetase I) ((P)PPGPP synthetase) (GTP diphosphokinase) [RelA (VF0287)] [Mycobacterium tuberculosis H37Rv]
GE02923	272	24	272	VFG045346(gi:37679074)	269	23	269	114/249(45.78)	0.63	0	249	231	8.00E-77	272	(IlpA) immunogenic lipoprotein A [IlpA (VF0513)] [Vibrio vulnificus YJ016]
GE02929	463	5	458	VFG001089(gi:16802879)	461	3	460	194/460(42.17)	0.57	0.01	460	337	1.00E-112	463	(hpt) hexose phosphate transport protein [Hpt (VF0264)] [Listeria monocytogenes EGD-e]
GE02930	439	20	405	VFG001089(gi:16802879)	461	15	408	116/412(28.16)	0.45	0.1	412	154	3.00E-43	439	(hpt) hexose phosphate transport protein [Hpt (VF0264)] [Listeria monocytogenes EGD-e]
GE02932	196	4	184	VFG002440(gi:53722543)	223	10	202	63/197(31.98)	0.49	0.1	197	84	4.00E-21	196	(bprB) two-component response regulator [Bsa T3SS (VF0428)] [Burkholderia pseudomallei K96243]
GE02967	391	63	380	VFG045330(gi:52841554)	386	64	385	79/331(23.87)	0.44	0.06	331	63.2	6.00E-12	391	(lbtC) LbtC inner membrane protein required for import of Legiobactin [Legiobactin (VF0291)] [Legionella pneumophila subsp. pneumophila str. Philadelphia 1]
GE02981	257	13	252	VFG000344(gi:16272073)	351	9	241	66/243(27.16)	0.5	0.05	243	94.7	1.00E-23	257	(hitC) iron(III) ABC transporter, ATP-binding protein [HitABC (VF0268)] [Haemophilus influenzae Rd KW20]
GE02988	460	4	403	VFG007158(gi:28898442)	440	25	419	112/408(27.45)	0.48	0.05	408	143	5.00E-39	460	(vscN) type III secretion system ATPase VscN [T3SS1 (VF0408)] [Vibrio parahaemolyticus RIMD 2210633]
GE02990	513	114	443	VFG000192(gi:15596894)	440	115	430	93/335(27.76)	0.45	0.07	335	117	1.00E-29	513	(pscN) type III secretion system ATPase PscN [TTSS (VF0083)] [Pseudomonas aeruginosa PAO1]
GE03005	501	1	220	VFG001206(gi:15677997)	352	1	218	67/227(29.52)	0.5	0.07	227	89.7	2.00E-20	501	(fbpC) iron(III) ABC transporter, ATP-binding protein [FbpABC (VF0272)] [Neisseria meningitidis MC58]
GE03009	330	3	304	VFG002197(gi:29375537)	336	4	306	81/311(26.05)	0.47	0.05	311	105	3.00E-27	330	(bopD) sugar-binding transcriptional regulator, LacI family [BopD (VF0362)] [Enterococcus faecalis V583]
GE03010	475	3	428	VFG036956(gi:15676236)	508	2	433	114/437(26.09)	0.43	0.03	437	125	5.00E-32	475	(farB) fatty acid efflux system protein FarB [FarAB (VF0450)] [Neisseria meningitidis MC58]
GE03023	93	9	89	VFG032878(gi:16804258)	293	142	224	32/83(38.55)	0.62	0.02	83	60.5	2.00E-13	93	(prsA2) post translocation chaperone PrsA2 [PrsA2 (VF0449)] [Listeria monocytogenes EGD-e]
GE03028	419	160	359	VFG000515(gi:16764765)	433	144	345	68/213(31.92)	0.47	0.11	213	76.3	5.00E-16	419	(ssaN) type III secretion system ATPase SsaN [TTSS(SPI-2 encode) (VF0321)] [Salmonella enterica subsp. enterica serovar Typhimurium str. LT2]
GE03030	367	25	345	VFG013508(gi:16273603)	355	19	339	189/324(58.33)	0.73	0.01	324	361	1.00E-125	367	(wecA) undecaprenyl-phosphate alpha-N-acetylglucosaminyltransferase [LOS (CVF494)] [Haemophilus influenzae Rd KW20]
GE03032	376	2	371	VFG001373(gi:15900286)	365	3	363	189/370(51.08)	0.65	0.02	370	371	1.00E-129	376	(cps4I) UDP-N-acetylglucosamine-2-epimerase [Capsule (VF0144)] [Streptococcus pneumoniae TIGR4]
GE03033	420	6	420	VFG001311(gi:21281867)	420	3	400	176/420(41.90)	0.63	0.06	420	340	1.00E-115	420	(cap8O) capsular polysaccharide synthesis enzyme Cap8O [Capsule (VF0003)] [Staphylococcus aureus subsp. aureus MW2]
GE03034	355	3	336	VFG013368(gi:30995408)	337	2	335	210/334(62.87)	0.76	0	334	449	1.00E-160	355	(rffG) dTDP-glucose 46-dehydratase [LOS (CVF494)] [Haemophilus influenzae Rd KW20]
GE03035	293	2	219	VFG000964(gi:15675935)	304	6	252	65/252(25.79)	0.43	0.15	252	69.3	1.00E-14	293	(hasC) UDP-glucose pyrophosphorylase [Hyaluronic acid capsule (VF0244)] [Streptococcus pyogenes M1 GAS]
GE03037	376	45	371	VFG000036(gi:33591349)	366	48	361	118/328(35.98)	0.49	0.04	328	173	1.00E-51	376	(bplC) lipopolysaccharide biosynthesis protein [LPS (VF0033)] [Bordetella pertussis Tohama I]
GE03044	551	1	463	VFG001444(gi:9965749)	475	1	463	401/463(86.61)	0.86	0	463	821	0	551	(aslA) putative arylsulfatase [AslA (VF0238)] [Escherichia coli O18:K1:H7 str. RS218]
GE03055	298	132	288	VFG000872(gi:26251200)	198	25	184	50/167(29.94)	0.47	0.1	167	75.5	3.00E-17	298	(fimE) Type 1 fimbriae Regulatory protein fimE [Type 1 fimbriae (VF0221)] [Escherichia coli CFT073]
GE03127	457	55	359	VFG000919(gi:26250136)	445	60	367	81/322(25.16)	0.43	0.09	322	114	2.00E-28	457	(chuW) Putative oxygen independent coproporphyrinogen III oxidase [Chu (VF0227)] [Escherichia coli CFT073]
GE03129	469	1	381	VFG001214(gi:15599743)	445	1	376	158/383(41.25)	0.58	0.02	383	288	7.00E-94	469	(pilR) two-component response regulator PilR [Type IV pili (VF0082)] [Pseudomonas aeruginosa PAO1]
GE03130	349	133	332	VFG001213(gi:15599742)	530	313	509	64/208(30.77)	0.49	0.09	208	77.8	1.00E-16	349	(pilS) two-component sensor PilS [Type IV pili (VF0082)] [Pseudomonas aeruginosa PAO1]
GE03149	302	74	184	VFG001415(gi:15610623)	277	15	120	40/111(36.04)	0.55	0.04	111	69.7	1.00E-14	302	(lipF) Probable esterase/lipase LipF [LipF (VF0307)] [Mycobacterium tuberculosis H37Rv]
GE03167	278	179	274	VFG000208(gi:15596910)	278	176	271	29/96(30.21)	0.55	0	96	64.7	4.00E-13	278	(exsA) type III secretion system regulatory protein ExsA [TTSS (VF0083)] [Pseudomonas aeruginosa PAO1]
GE03170	206	1	202	VFG001867(gi:52843161)	196	5	195	86/205(41.95)	0.58	0.08	205	158	3.00E-50	206	(sodB) superoxide dismutase [SodB (VF0169)] [Legionella pneumophila subsp. pneumophila str. Philadelphia 1]
GE03173	457	188	452	VFG009810(gi:15607898)	485	185	467	91/294(30.95)	0.49	0.13	294	101	4.00E-24	457	(phoR) Possible two component system response sensor kinase membrane associated PhoR [PhoP/R (CVF331)] [Mycobacterium tuberculosis H37Rv]
GE03174	232	3	228	VFG001386(gi:15607897)	247	22	243	69/228(30.26)	0.45	0.03	228	88.6	2.00E-22	232	(phoP) Possible two component system response transcriptional positive regulator PhoP [PhoP (VF0286)] [Mycobacterium tuberculosis H37Rv]
GE03236	341	9	337	VFG002197(gi:29375537)	336	2	331	98/337(29.08)	0.46	0.04	337	124	9.00E-34	341	(bopD) sugar-binding transcriptional regulator, LacI family [BopD (VF0362)] [Enterococcus faecalis V583]
GE03244	539	28	520	VFG002420(gi:21281752)	772	151	628	140/527(26.57)	0.44	0.15	527	154	8.00E-41	539	(adsA) Adenosine synthase A [AdsA (VF0422)] [Streptococcus pyogenes MGAS315]
GE03245	516	27	475	VFG002420(gi:21281752)	772	151	609	145/487(29.77)	0.47	0.13	487	170	1.00E-46	516	(adsA) Adenosine synthase A [AdsA (VF0422)] [Streptococcus pyogenes MGAS315]
GE03247	517	25	501	VFG002420(gi:21281752)	772	151	631	139/518(26.83)	0.45	0.15	518	155	2.00E-41	517	(adsA) Adenosine synthase A [AdsA (VF0422)] [Streptococcus pyogenes MGAS315]
GE03249	726	32	725	VFG001861(gi:52840449)	749	34	740	397/708(56.07)	0.69	0.02	708	796	0	726	(katA) catalase/(hydro)peroxidase [KatAB (VF0168)] [Legionella pneumophila subsp. pneumophila str. Philadelphia 1]
GE03261	577	231	547	VFG043392(gi:218561919)	512	213	509	70/320(21.88)	0.4	0.08	320	65.9	3.00E-12	577	(eptC) phosphoethanolamine transferase [Pse5Ac7Ac, Pse5Ac7Am, Pse8OAc, Pse5Am7AcGlnAc (AI151)] [Campylobacter jejuni subsp. jejuni NCTC 11168]
GE03276	614	7	153	VFG000935(gi:26247124)	725	14	171	58/162(35.80)	0.55	0.11	162	78.6	4.00E-16	614	(iroN) salmochelin receptor IroN [IroN (VF0230)] [Escherichia coli CFT073]
GE03297	158	1	151	VFG000118(gi:15600448)	160	1	147	54/157(34.39)	0.54	0.1	157	77.4	1.00E-19	158	(algQ) Alginate regulatory protein AlgQ [Alginate (VF0091)] [Pseudomonas aeruginosa PAO1]
GE03305	458	248	443	VFG001213(gi:15599742)	530	320	519	62/203(30.54)	0.49	0.04	203	85.5	7.00E-19	458	(pilS) two-component sensor PilS [Type IV pili (VF0082)] [Pseudomonas aeruginosa PAO1]
GE03306	441	35	441	VFG001214(gi:15599743)	445	33	441	180/413(43.58)	0.63	0.02	413	329	1.00E-110	441	(pilR) two-component response regulator PilR [Type IV pili (VF0082)] [Pseudomonas aeruginosa PAO1]
GE03314	434	9	434	VFG001381(gi:57116734)	428	11	427	266/427(62.30)	0.76	0.02	427	532	0	434	(icl) Isocitrate lyase Icl (isocitrase) (isocitratase) [Isocitrate lyase (VF0253)] [Mycobacterium tuberculosis H37Rv]
GE03327	268	10	264	VFG005767(gi:22536831)	240	2	236	87/263(33.08)	0.48	0.13	263	104	4.00E-28	268	(cylG) 3-ketoacyl-ACP-reductase CylG [Beta-hemolysin/cytolysin (CVF171)] [Streptococcus agalactiae 2603V/R]
GE03342	371	6	320	VFG000344(gi:16272073)	351	9	318	104/322(32.30)	0.54	0.05	322	177	1.00E-53	371	(hitC) iron(III) ABC transporter, ATP-binding protein [HitABC (VF0268)] [Haemophilus influenzae Rd KW20]
GE03355	327	29	239	VFG002548(gi:53720398)	2546	1817	2030	59/216(27.31)	0.46	0.03	216	69.7	6.00E-14	327	(wcbR) capsular polysaccharide biosynthesis fatty acid synthase [Capsule I (VF0436)] [Burkholderia pseudomallei K96243]
GE03369	452	1	438	VFG043345(gi:52841989)	453	10	445	166/450(36.89)	0.56	0.05	450	282	7.00E-92	452	(fleR/flrC) sigma 54-dependent response regulator [polar flagella (AI149)] [Legionella pneumophila subsp. pneumophila str. Philadelphia 1]
GE03370	606	381	598	VFG001213(gi:15599742)	530	306	523	59/223(26.46)	0.46	0.04	223	71.6	4.00E-14	606	(pilS) two-component sensor PilS [Type IV pili (VF0082)] [Pseudomonas aeruginosa PAO1]
GE03377	528	283	517	VFG045467(gi:53718898)	580	334	570	82/242(33.88)	0.51	0.04	242	140	8.00E-37	528	(cdpA) cyclic di-GMP phosphodiesterase [CdpA (VF0432)] [Burkholderia pseudomallei K96243]
GE03378	107	1	104	VFG000421(gi:16082873)	307	7	111	42/105(40.00)	0.57	0	105	62	9.00E-14	107	(caf1R) putative F1 operon positive regulatory protein [F1 antigen (VF0138)] [Yersinia pestis CO92]
GE03387	652	91	618	VFG001817(gi:15609521)	565	55	552	147/539(27.27)	0.43	0.09	539	123	1.00E-30	652	(mbtA) Bifunctional enzyme MbtA: salicyl-AMP ligase (SAL-AMP ligase) + salicyl-S-ArCP synthetase [Mycobactin (VF0299)] [Mycobacterium tuberculosis H37Rv]
GE03392	540	28	531	VFG010882(gi:52841097)	650	57	628	180/573(31.41)	0.41	0.12	573	262	1.00E-80	540	(ccmF) cytochrome c heme lyase subunit CcmF [Cytochrome c muturation (ccm) locus (CVF358)] [Legionella pneumophila subsp. pneumophila str. Philadelphia 1]
GE03397	234	4	217	VFG001206(gi:15677997)	352	5	217	74/216(34.26)	0.53	0.02	216	110	1.00E-29	234	(fbpC) iron(III) ABC transporter, ATP-binding protein [FbpABC (VF0272)] [Neisseria meningitidis MC58]
GE03398	278	6	225	VFG001206(gi:15677997)	352	5	215	69/221(31.22)	0.49	0.04	221	85.9	3.00E-20	278	(fbpC) iron(III) ABC transporter, ATP-binding protein [FbpABC (VF0272)] [Neisseria meningitidis MC58]
GE03404	488	60	478	VFG037010(gi:15677561)	467	54	458	106/424(25.00)	0.41	0.05	424	95.5	4.00E-22	488	(mtrE) multidrug efflux pump channel protein MtrE [MtrCDE (VF0451)] [Neisseria meningitidis MC58]
GE03406	343	39	335	VFG036938(gi:15676235)	384	49	338	89/309(28.80)	0.42	0.1	309	82	2.00E-18	343	(farA) fatty acid efflux system protein FarA [FarAB (VF0450)] [Neisseria meningitidis MC58]
GE03412	510	279	489	VFG001206(gi:15677997)	352	20	219	70/213(32.86)	0.51	0.07	213	93.6	7.00E-22	510	(fbpC) iron(III) ABC transporter, ATP-binding protein [FbpABC (VF0272)] [Neisseria meningitidis MC58]
GE03421	226	2	222	VFG001206(gi:15677997)	352	5	212	66/222(29.73)	0.46	0.06	222	77.8	7.00E-18	226	(fbpC) iron(III) ABC transporter, ATP-binding protein [FbpABC (VF0272)] [Neisseria meningitidis MC58]
GE03422	252	5	234	VFG013070(gi:82778664)	256	1	226	80/238(33.61)	0.5	0.08	238	106	9.00E-29	252	(shuV) ATP-binding component of hemin transport system [Shu (VF0256)] [Shigella dysenteriae Sd197]
GE03430	262	5	240	VFG000925(gi:26246567)	271	8	231	74/238(31.09)	0.49	0.06	238	113	4.00E-31	262	(fepC) ferrienterobactin ABC transporter ATPase [Enterobactin (VF0228)] [Escherichia coli CFT073]
GE03437	366	70	337	VFG009810(gi:15607898)	485	167	448	86/291(29.55)	0.46	0.1	291	92.4	1.00E-21	366	(phoR) Possible two component system response sensor kinase membrane associated PhoR [PhoP/R (CVF331)] [Mycobacterium tuberculosis H37Rv]
GE03438	222	2	216	VFG001386(gi:15607897)	247	22	243	68/226(30.09)	0.52	0.06	226	103	4.00E-28	222	(phoP) Possible two component system response transcriptional positive regulator PhoP [PhoP (VF0286)] [Mycobacterium tuberculosis H37Rv]
GE03439	547	26	539	VFG043392(gi:218561919)	512	18	504	202/518(39.00)	0.55	0.06	518	343	1.00E-113	547	(eptC) phosphoethanolamine transferase [Pse5Ac7Ac, Pse5Ac7Am, Pse8OAc, Pse5Am7AcGlnAc (AI151)] [Campylobacter jejuni subsp. jejuni NCTC 11168]
GE03456	485	13	399	VFG001857(gi:52840983)	502	25	415	88/401(21.95)	0.43	0.05	401	68.2	3.00E-13	485	(iraB) Di/tripeptide permease [IraAB (VF0293)] [Legionella pneumophila subsp. pneumophila str. Philadelphia 1]
GE03485	535	33	514	VFG001272(gi:33592931)	584	65	562	143/508(28.15)	0.45	0.07	508	126	5.00E-32	535	(fhaC) hemolysin activator-like protein [FHA (VF0025)] [Bordetella pertussis Tohama I]
GE03486	3256	13	364	VFG000001(gi:33592927)	3590	54	445	125/403(31.02)	0.48	0.15	403	140	1.00E-33	3256	(fhaB) filamentous hemagglutinin/adhesin [FHA (VF0025)] [Bordetella pertussis Tohama I]
GE03491	73	1	73	VFG012327(gi:91210136)	94	22	94	73/73(100.00)	1	0	73	153	9.00E-52	73	(sfaC) S fimbrial switch regulatory protein SfaC [S fimbriae (VF0222)] [Escherichia coli UTI89]
GE03492	109	1	109	VFG012329(gi:91210137)	109	1	109	108/109(99.08)	0.99	0	109	221	7.00E-78	109	(sfaB) S fimbrial switch regulatory protein SfaB [S fimbriae (VF0222)] [Escherichia coli UTI89]
GE03493	181	1	181	VFG000909(gi:26247113)	180	1	180	115/181(63.54)	0.74	0	181	216	1.00E-73	181	(focA) F1C major fimbrial subunit precursor [F1C fimbriae (VF0224)] [Escherichia coli CFT073]
GE03494	148	1	148	VFG012333(gi:91210139)	182	35	182	148/148(100.00)	1	0	148	313	1.00E-112	148	(sfaD) S fimbriae minor subunit SfaD [S fimbriae (VF0222)] [Escherichia coli UTI89]
GE03495	231	1	231	VFG000911(gi:26247115)	231	1	231	215/231(93.07)	0.93	0	231	436	1.00E-159	231	(focC) F1C periplasmic chaperone [F1C fimbriae (VF0224)] [Escherichia coli CFT073]
GE03496	876	1	876	VFG012337(gi:91210141)	892	17	892	868/876(99.09)	0.99	0	876	1779	0	876	(sfaF) S fimbriae outer membrane usher SfaF [S fimbriae (VF0222)] [Escherichia coli UTI89]
GE03497	175	1	175	VFG012339(gi:91210142)	175	1	175	172/175(98.29)	0.99	0	175	355	1.00E-129	175	(sfaG) S fimbriae minor subunit SfaG [S fimbriae (VF0222)] [Escherichia coli UTI89]
GE03498	167	1	167	VFG000914(gi:26247118)	167	1	167	167/167(100.00)	1	0	167	330	1.00E-119	167	(focG) F1C minor fimbrial subunit protein G presursor [F1C fimbriae (VF0224)] [Escherichia coli CFT073]
GE03499	336	1	336	VFG000915(gi:26247119)	336	1	336	264/336(78.57)	0.87	0	336	555	0	336	(focH) F1C Putative fimbrial adhesin precursor [F1C fimbriae (VF0224)] [Escherichia coli CFT073]
GE03500	246	1	246	VFG042389(gi:91210145)	246	1	246	242/246(98.37)	0.99	0	246	502	0	246	(sfaY) regulatory protein SfaY [S fimbriae (VF0222)] [Escherichia coli UTI89]
GE03501	166	4	166	VFG042390(gi:91210146)	183	21	183	158/163(96.93)	0.97	0	163	332	1.00E-119	166	(sfaX) regulatory protein SfaX [S fimbriae (VF0222)] [Escherichia coli UTI89]
GE03503	725	1	725	VFG000935(gi:26247124)	725	1	725	709/725(97.79)	0.97	0	725	1437	0	725	(iroN) salmochelin receptor IroN [IroN (VF0230)] [Escherichia coli CFT073]
GE03504	318	1	318	VFG012501(gi:26247125)	318	1	318	300/318(94.34)	0.94	0	318	621	0	318	(iroE) esterase [Salmochelin (IA013)] [Escherichia coli CFT073]
GE03505	409	1	409	VFG012505(gi:26247126)	409	1	409	395/409(96.58)	0.96	0	409	803	0	409	(iroD) esterase [Salmochelin (IA013)] [Escherichia coli CFT073]
GE03506	1219	1	1219	VFG012509(gi:26247127)	1245	27	1245	1119/1219(91.80)	0.91	0	1219	2254	0	1219	(iroC) ATP binding cassette transporter [Salmochelin (IA013)] [Escherichia coli CFT073]
GE03507	371	1	371	VFG012513(gi:26247128)	387	17	387	358/371(96.50)	0.96	0	371	726	0	371	(iroB) glucosyltransferase IroB [Salmochelin (IA013)] [Escherichia coli CFT073]
GE03513	490	244	489	VFG009810(gi:15607898)	485	222	467	69/252(27.38)	0.46	0.04	252	92.4	5.00E-21	490	(phoR) Possible two component system response sensor kinase membrane associated PhoR [PhoP/R (CVF331)] [Mycobacterium tuberculosis H37Rv]
GE03514	239	6	229	VFG001386(gi:15607897)	247	22	241	72/224(32.14)	0.57	0.01	224	127	3.00E-37	239	(phoP) Possible two component system response transcriptional positive regulator PhoP [PhoP (VF0286)] [Mycobacterium tuberculosis H37Rv]
GE03518	170	1	170	VFG000905(gi:26249404)	224	55	224	168/170(98.82)	1	0	170	355	1.00E-128	170	(hlyC) Hemolysin C [Hemolysin (VF0225)] [Escherichia coli CFT073]
GE03519	1024	1	1024	VFG000906(gi:26249405)	1024	1	1024	879/1024(85.84)	0.87	0	1024	1732	0	1024	(hlyA) Hemolysin A [Hemolysin (VF0225)] [Escherichia coli CFT073]
GE03520	707	1	688	VFG000907(gi:26249408)	707	1	688	684/688(99.42)	0.99	0	688	1395	0	707	(hlyB) Hemolysin B [Hemolysin (VF0225)] [Escherichia coli CFT073]
GE03521	478	1	478	VFG000908(gi:26249409)	478	1	478	465/478(97.28)	0.97	0	478	931	0	478	(hlyD) Hemolysin D [Hemolysin (VF0225)] [Escherichia coli CFT073]
GE03522	1014	1	1014	VFG001447(gi:403299)	1014	1	1014	991/1014(97.73)	0.98	0	1014	2022	0	1014	(cnf1) cytotoxic necrotizing factor 1 [CNF-1 (VF0240)] [Escherichia coli str. E-B35]
GE03541	548	3	528	VFG001855(gi:52840925)	550	4	529	358/526(68.06)	0.77	0	526	709	0	548	(htpB) Hsp60, 60K heat shock protein HtpB [Hsp60 (VF0159)] [Legionella pneumophila subsp. pneumophila str. Philadelphia 1]
GE03607	263	6	258	VFG005767(gi:22536831)	240	2	237	69/254(27.17)	0.47	0.07	254	87	2.00E-21	263	(cylG) 3-ketoacyl-ACP-reductase CylG [Beta-hemolysin/cytolysin (CVF171)] [Streptococcus agalactiae 2603V/R]
GE03610	206	35	205	VFG001864(gi:52841028)	235	57	231	79/175(45.14)	0.58	0.02	175	154	4.00E-48	206	(mip) macrophage infectivity potentiator Mip [Mip (VF0153)] [Legionella pneumophila subsp. pneumophila str. Philadelphia 1]
GE03616	647	21	262	VFG002420(gi:21281752)	772	146	361	66/248(26.61)	0.44	0.15	248	65.5	6.00E-12	647	(adsA) Adenosine synthase A [AdsA (VF0422)] [Streptococcus pyogenes MGAS315]
GE03621	212	48	195	VFG037100(gi:15675984)	522	203	345	61/148(41.22)	0.54	0.03	148	114	9.00E-31	212	(msrA/B(pilB)) trifunctional thioredoxin/methionine sulfoxide reductase A/B protein [MsrAB (VF0456)] [Neisseria meningitidis MC58]
GE03627	500	9	232	VFG000344(gi:16272073)	351	6	228	77/227(33.92)	0.55	0.03	227	113	1.00E-28	500	(hitC) iron(III) ABC transporter, ATP-binding protein [HitABC (VF0268)] [Haemophilus influenzae Rd KW20]
GE03640	898	49	896	VFG000574(gi:16767047)	908	36	905	443/875(50.63)	0.69	0.03	875	871	0	898	(mgtB) Mg2+ transport protein [MgtBC (VF0106)] [Salmonella enterica subsp. enterica serovar Typhimurium str. LT2]
GE03660	332	6	306	VFG002197(gi:29375537)	336	3	306	73/309(23.62)	0.41	0.04	309	68.6	6.00E-14	332	(bopD) sugar-binding transcriptional regulator, LacI family [BopD (VF0362)] [Enterococcus faecalis V583]
GE03662	254	13	251	VFG005767(gi:22536831)	240	5	238	78/244(31.97)	0.51	0.06	244	120	3.00E-34	254	(cylG) 3-ketoacyl-ACP-reductase CylG [Beta-hemolysin/cytolysin (CVF171)] [Streptococcus agalactiae 2603V/R]
GE03711	200	1	200	VFG000871(gi:26251199)	200	1	200	200/200(100.00)	1	0	200	416	1.00E-152	200	(fimB) Type 1 fimbriae Regulatory protein fimB [Type 1 fimbriae (VF0221)] [Escherichia coli CFT073]
GE03712	198	1	198	VFG000872(gi:26251200)	198	1	198	198/198(100.00)	1	0	198	408	1.00E-149	198	(fimE) Type 1 fimbriae Regulatory protein fimE [Type 1 fimbriae (VF0221)] [Escherichia coli CFT073]
GE03713	182	29	182	VFG000873(gi:26251201)	201	48	201	142/154(92.21)	0.94	0	154	282	3.00E-99	182	(fimA) Type-1 fimbrial protein, A chain precursor [Type 1 fimbriae (VF0221)] [Escherichia coli CFT073]
GE03714	165	1	165	VFG000874(gi:26251202)	179	15	179	163/165(98.79)	0.99	0	165	340	1.00E-123	165	(fimI) Fimbrin-like protein fimI precursor [Type 1 fimbriae (VF0221)] [Escherichia coli CFT073]
GE03715	241	1	241	VFG000875(gi:26251203)	241	1	241	240/241(99.59)	1	0	241	492	0	241	(fimC) Chaperone protein fimC precursor [Type 1 fimbriae (VF0221)] [Escherichia coli CFT073]
GE03716	878	1	878	VFG000876(gi:26251204)	878	1	878	833/878(94.87)	0.94	0	878	1709	0	878	(fimD) Outer membrane usher protein fimD precursor [Type 1 fimbriae (VF0221)] [Escherichia coli CFT073]
GE03717	176	1	176	VFG000877(gi:26251205)	177	2	177	176/176(100.00)	1	0	176	360	1.00E-130	176	(fimF) FimF protein precursor [Type 1 fimbriae (VF0221)] [Escherichia coli CFT073]
GE03718	167	1	167	VFG000878(gi:26251207)	167	1	167	165/167(98.80)	0.99	0	167	334	1.00E-121	167	(fimG) FimG protein precursor [Type 1 fimbriae (VF0221)] [Escherichia coli CFT073]
GE03719	300	1	300	VFG000879(gi:26251208)	303	4	303	299/300(99.67)	0.99	0	300	596	0	300	(fimH) FimH protein precursor [Type 1 fimbriae (VF0221)] [Escherichia coli CFT073]
GE03738	306	5	288	VFG017856(gi:123443687)	306	3	301	152/300(50.67)	0.7	0.05	300	318	1.00E-110	306	(pilW) type IV fimbrial biogenesis protein PilW [Type IV pili (CVF049)] [Yersinia enterocolitica subsp. enterocolitica 8081]
GE03748	554	1	554	VFG043209(gi:123442801)	557	1	557	335/559(59.93)	0.69	0.01	559	620	0	554	(cheD) methyl-accepting chemotaxis protein CheD [peritrichous flagella (AI145)] [Yersinia enterocolitica subsp. enterocolitica 8081]
GE03782	338	13	321	VFG002158(gi:16802971)	331	11	316	110/324(33.95)	0.53	0.1	324	177	4.00E-54	338	(lplA1) lipoate protein ligase [LplA1 (VF0347)] [Listeria monocytogenes EGD-e]
GE03789	555	321	520	VFG044172(gi:26250140)	266	9	226	69/220(31.36)	0.45	0.1	220	84.7	2.00E-19	555	(chuV) ATP-binding hydrophilic protein ChuV [Chu (VF0227)] [Escherichia coli CFT073]
GE03794	289	7	287	VFG000421(gi:16082873)	307	13	275	76/283(26.86)	0.46	0.07	283	79.3	5.00E-18	289	(caf1R) putative F1 operon positive regulatory protein [F1 antigen (VF0138)] [Yersinia pestis CO92]
GE03796	229	6	227	VFG001386(gi:15607897)	247	23	244	83/224(37.05)	0.55	0.01	224	135	3.00E-40	229	(phoP) Possible two component system response transcriptional positive regulator PhoP [PhoP (VF0286)] [Mycobacterium tuberculosis H37Rv]
GE03797	474	237	471	VFG009810(gi:15607898)	485	231	468	76/239(31.80)	0.48	0.02	239	90.5	2.00E-20	474	(phoR) Possible two component system response sensor kinase membrane associated PhoR [PhoP/R (CVF331)] [Mycobacterium tuberculosis H37Rv]
GE03799	238	5	230	VFG001386(gi:15607897)	247	22	241	67/227(29.52)	0.5	0.03	227	96.7	3.00E-25	238	(phoP) Possible two component system response transcriptional positive regulator PhoP [PhoP (VF0286)] [Mycobacterium tuberculosis H37Rv]
GE03817	497	28	361	VFG001444(gi:9965749)	475	83	401	105/360(29.17)	0.43	0.18	360	93.6	2.00E-21	497	(aslA) putative arylsulfatase [AslA (VF0238)] [Escherichia coli O18:K1:H7 str. RS218]
GE03824	164	22	163	VFG002161(gi:16803884)	154	13	151	46/144(31.94)	0.57	0.04	144	73.6	3.00E-18	164	(lspA) signal peptidase II [Lsp (VF0351)] [Listeria monocytogenes EGD-e]
GE03832	196	1	175	VFG045340(gi:17987019)	175	1	174	63/179(35.20)	0.53	0.05	179	104	2.00E-29	196	(ricA) Rab2 interacting conserved protein A [RicA (VF0414)] [Brucella melitensis bv. 1 str. 16M]
GE03834	517	39	517	VFG000932(gi:26246573)	536	50	527	124/490(25.31)	0.41	0.04	490	134	5.00E-35	517	(entE) 2,3-dihydroxybenzoate-AMP ligase component of enterobactin synthase multienzyme complex [Enterobactin (VF0228)] [Escherichia coli CFT073]
GE03851	329	5	318	VFG043391(gi:15646190)	307	4	303	95/318(29.87)	0.5	0.06	318	147	8.00E-43	329	(pdxA) 4-hydroxythreonine-4-phosphate dehydrogenase [Pse5Ac7Ac (AI150)] [Helicobacter pylori 26695]
GE03865	232	19	208	VFG000344(gi:16272073)	351	26	219	73/194(37.63)	0.58	0.02	194	133	3.00E-38	232	(hitC) iron(III) ABC transporter, ATP-binding protein [HitABC (VF0268)] [Haemophilus influenzae Rd KW20]
GE03893	305	1	304	VFG013412(gi:16273070)	305	1	304	235/304(77.30)	0.87	0	304	499	0	305	(lpxC) UDP-3-O-(R-3-hydroxymyristoyl)-N-acetylglucosamine deacetylase [LOS (CVF494)] [Haemophilus influenzae Rd KW20]
GE03901	400	40	397	VFG000235(gi:15676248)	410	51	410	90/361(24.93)	0.42	0.01	361	116	6.00E-30	400	(pilG) pilus assembly protein PilG [Type IV pili (VF0075)] [Neisseria meningitidis MC58]
GE03902	461	80	454	VFG001880(gi:52841752)	574	190	571	189/384(49.22)	0.67	0.02	384	373	1.00E-125	461	(pilB) type IV pilus assembly protein PilB [Type IV pili (VF0155)] [Legionella pneumophila subsp. pneumophila str. Philadelphia 1]
GE03903	146	3	125	VFG010459(gi:52842133)	140	6	125	44/124(35.48)	0.51	0.04	124	53.9	5.00E-11	146	(pilE/pilA) type IV pilus assembly protein, major pilin [type IV pili (AI111)] [Legionella pneumophila subsp. pneumophila str. Philadelphia 1]
GE03908	429	6	144	VFG007138(gi:15600788)	172	6	160	48/156(30.77)	0.51	0.11	156	67.8	2.00E-14	429	(hcp-2) type VI secretion system substrate Hcp-2 [VAS (SS181)] [Vibrio cholerae O1 biovar El Tor str. N16961]
GE03927	308	3	301	VFG005776(gi:22536834)	309	1	291	96/303(31.68)	0.53	0.05	303	120	4.00E-33	308	(cylA) ABC (ATP-binding cassette) transporter CylA [Beta-hemolysin/cytolysin (CVF171)] [Streptococcus agalactiae 2603V/R]
GE03930	409	193	399	VFG001287(gi:21284317)	290	76	279	62/210(29.52)	0.5	0.04	210	97.4	6.00E-24	409	(icaB) N-deacetylase, involved in polysaccharide intercellular adhesin(PIA) synthesis [Intercellular adhesion proteins (VF0014)] [Staphylococcus aureus subsp. aureus MW2]
GE03932	310	5	252	VFG017856(gi:123443687)	306	4	252	140/249(56.22)	0.73	0	249	294	1.00E-100	310	(pilW) type IV fimbrial biogenesis protein PilW [Type IV pili (CVF049)] [Yersinia enterocolitica subsp. enterocolitica 8081]
GE03940	862	26	839	VFG042537(gi:1232060)	822	8	799	269/825(32.61)	0.49	0.05	825	403	1.00E-129	862	(f17d-C) F17 fimbrial uscher [F17 pili (AI037)] [Escherichia coli str. 111KH86]
GE03941	246	6	244	VFG001145(gi:535166)	236	7	233	104/240(43.33)	0.64	0.05	240	182	2.00E-58	246	(hifB) periplasmic chaperone [Haemagglutinating pili (VF0036)] [Haemophilus influenzae AM30 (770235)]
GE03951	752	395	732	VFG000164(gi:15599417)	720	364	699	83/352(23.58)	0.4	0.08	352	77.4	1.00E-15	752	(fptA) Fe(III)-pyochelin receptor precursor [Pyochelin (VF0095)] [Pseudomonas aeruginosa PAO1]
GE03952	265	25	261	VFG000925(gi:26246567)	271	21	257	106/237(44.73)	0.65	0	237	213	6.00E-70	265	(fepC) ferrienterobactin ABC transporter ATPase [Enterobactin (VF0228)] [Escherichia coli CFT073]
GE03954	660	388	660	VFG000928(gi:26246568)	330	57	328	92/277(33.21)	0.54	0.03	277	112	5.00E-28	660	(fepG) iron-enterobactin ABC transporter permease [Enterobactin (VF0228)] [Escherichia coli CFT073]
GE03955	426	33	313	VFG016046(gi:15597609)	469	50	349	96/304(31.58)	0.48	0.08	304	112	4.00E-28	426	(pvdH) diaminobutyrate-2-oxoglutarate aminotransferase PvdH [pyoverdine (IA001)] [Pseudomonas aeruginosa PAO1]
GE03959	266	3	215	VFG000918(gi:26250135)	330	58	273	67/220(30.45)	0.53	0.05	220	92.8	6.00E-23	266	(chuT) periplasmic heme-binding protein ChuT [Chu (VF0227)] [Escherichia coli CFT073]
GE03962	474	37	469	VFG014950(gi:15595963)	474	26	467	173/464(37.28)	0.57	0.11	464	259	3.00E-82	474	(mucD) serine protease MucD precursor [Alginate regulation (CVF523)] [Pseudomonas aeruginosa PAO1]
GE03973	252	18	251	VFG002190(gi:29376987)	271	28	265	106/238(44.54)	0.63	0.01	238	213	4.00E-70	252	(cpsA) undecaprenyl diphosphate synthase [Capsule (VF0361)] [Enterococcus faecalis V583]
GE03975	249	59	237	VFG002189(gi:29376986)	266	85	259	66/183(36.07)	0.59	0.06	183	116	2.00E-32	249	(cpsB) phosphatidate cytidylyltransferase [Capsule (VF0361)] [Enterococcus faecalis V583]
GE03976	450	2	450	VFG015000(gi:15598845)	450	1	450	199/451(44.12)	0.59	0	451	353	1.00E-119	450	(mucP) metalloprotease protease [Alginate regulation (CVF523)] [Pseudomonas aeruginosa PAO1]
GE03979	341	17	338	VFG013374(gi:16272852)	341	18	341	215/324(66.36)	0.82	0	324	442	1.00E-158	341	(lpxD) UDP-3-O-(3-hydroxymyristoyl) glucosamine N-acyltransferase [LOS (CVF494)] [Haemophilus influenzae Rd KW20]
GE03980	151	3	141	VFG011399(gi:17987115)	173	23	160	64/139(46.04)	0.64	0	139	134	7.00E-42	151	(fabZ) (3R)-hydroxymyristoyl ACP dehydratase [LPS (CVF383)] [Brucella melitensis bv. 1 str. 16M]
GE03981	262	1	262	VFG013390(gi:16272992)	262	1	262	177/262(67.56)	0.8	0	262	372	1.00E-133	262	(lpxA) UDP-N-acetylglucosamine acyltransferase [LOS (CVF494)] [Haemophilus influenzae Rd KW20]
GE03982	382	1	368	VFG013384(gi:16272991)	390	1	371	231/372(62.10)	0.74	0.01	372	469	1.00E-167	382	(lpxB) lipid-A-disaccharide synthase [LOS (CVF494)] [Haemophilus influenzae Rd KW20]
GE03998	271	1	271	VFG045346(gi:37679074)	269	1	269	175/271(64.58)	0.75	0	271	340	1.00E-119	271	(IlpA) immunogenic lipoprotein A [IlpA (VF0513)] [Vibrio vulnificus YJ016]
GE04000	343	1	247	VFG000344(gi:16272073)	351	6	247	76/247(30.77)	0.54	0.02	247	132	7.00E-37	343	(hitC) iron(III) ABC transporter, ATP-binding protein [HitABC (VF0268)] [Haemophilus influenzae Rd KW20]
GE04001	190	7	155	VFG002552(gi:53720402)	189	5	153	66/149(44.30)	0.64	0	149	146	8.00E-46	190	(wcbN) D-glycero-d-manno-heptose 1,7-bisphosphate phosphatase [Capsule I (VF0436)] [Burkholderia pseudomallei K96243]
GE04004	304	7	293	VFG044083(gi:15597454)	312	15	301	97/290(33.45)	0.54	0.02	290	130	1.00E-36	304	(ptxR) transcriptional regulator PtxR [pyoverdine (IA001)] [Pseudomonas aeruginosa PAO1]
GE04042	721	68	706	VFG000164(gi:15599417)	720	78	712	151/693(21.79)	0.37	0.16	693	64.7	1.00E-11	721	(fptA) Fe(III)-pyochelin receptor precursor [Pyochelin (VF0095)] [Pseudomonas aeruginosa PAO1]
GE04044	352	167	348	VFG013069(gi:82778665)	318	134	315	47/182(25.82)	0.41	0	182	73.2	2.00E-15	352	(shuU) permease of iron compound ABC transport system [Shu (VF0256)] [Shigella dysenteriae Sd197]
GE04045	255	9	234	VFG000925(gi:26246567)	271	13	244	72/233(30.90)	0.51	0.03	233	119	1.00E-33	255	(fepC) ferrienterobactin ABC transporter ATPase [Enterobactin (VF0228)] [Escherichia coli CFT073]
GE04058	266	12	259	VFG005767(gi:22536831)	240	2	238	82/259(31.66)	0.5	0.12	259	115	3.00E-32	266	(cylG) 3-ketoacyl-ACP-reductase CylG [Beta-hemolysin/cytolysin (CVF171)] [Streptococcus agalactiae 2603V/R]
GE04066	120	25	110	VFG000313(gi:15645788)	407	13	98	34/86(39.53)	0.56	0	86	67.4	2.00E-15	120	(gluP) glucose/galactose transporter [LPS (VF0056)] [Helicobacter pylori 26695]
GE04073	343	13	307	VFG002197(gi:29375537)	336	3	299	81/307(26.38)	0.46	0.07	307	99	2.00E-24	343	(bopD) sugar-binding transcriptional regulator, LacI family [BopD (VF0362)] [Enterococcus faecalis V583]
GE04075	535	33	514	VFG001272(gi:33592931)	584	65	562	143/513(27.88)	0.44	0.08	513	126	5.00E-32	535	(fhaC) hemolysin activator-like protein [FHA (VF0025)] [Bordetella pertussis Tohama I]
GE04076	3216	13	364	VFG000001(gi:33592927)	3590	54	445	125/403(31.02)	0.48	0.15	403	140	1.00E-33	3216	(fhaB) filamentous hemagglutinin/adhesin [FHA (VF0025)] [Bordetella pertussis Tohama I]
GE04083	90	13	75	VFG000436(gi:17233484)	100	24	86	33/63(52.38)	0.68	0	63	67	3.00E-17	90	(pefB) plasmid-encoded fimbriae regulatory protein PefB [Pef (VF0104)] [Salmonella enterica subsp. enterica serovar Typhimurium str. LT2]
GE04084	1371	1	1371	VFG000903(gi:26246250)	1371	1	1371	1331/1371(97.08)	0.97	0	1371	2706	0	1371	(pic) serine protease precursor [Pic (VF0232)] [Escherichia coli CFT073]
GE04088	715	46	698	VFG001269(gi:33591935)	712	54	694	180/656(27.44)	0.48	0.02	656	243	2.00E-71	715	(cyaB) cyclolysin secretion ATP-binding protein [Cya (VF0028)] [Bordetella pertussis Tohama I]
GE04089	415	54	415	VFG001270(gi:33591936)	440	70	440	107/398(26.88)	0.44	0.15	398	108	5.00E-27	415	(cyaD) cyclolysin secretion protein [Cya (VF0028)] [Bordetella pertussis Tohama I]
GE04097	192	1	192	VFG013418(gi:16273103)	194	1	192	143/192(74.48)	0.85	0	192	304	1.00E-108	192	(gmhA/lpcA) phosphoheptose isomerase [LOS (CVF494)] [Haemophilus influenzae Rd KW20]
GE04100	249	123	242	VFG000070(gi:16802625)	482	371	482	39/120(32.50)	0.49	0.06	120	67.8	4.00E-14	249	(iap/cwhA) P60 extracellular protein, invasion associated protein Iap [p60 (VF0068)] [Listeria monocytogenes EGD-e]
GE04101	579	10	575	VFG001263(gi:15596649)	707	133	701	233/571(40.81)	0.61	0.01	571	441	1.00E-148	579	(flhA) flagellar biosynthesis protein FlhA [Flagella (VF0273)] [Pseudomonas aeruginosa PAO1]
GE04102	211	45	175	VFG043212(gi:123442804)	414	134	266	54/133(40.60)	0.62	0.01	133	107	2.00E-28	211	(motB) flagellar motor protein MotB [peritrichous flagella (AI145)] [Yersinia enterocolitica subsp. enterocolitica 8081]
GE04111	351	1	351	VFG043487(gi:27365047)	340	1	340	103/368(27.99)	0.45	0.12	368	91.3	8.00E-22	351	(ompU) outer membrane protein OmpU [OmpU (VF0514)] [Vibrio vulnificus CMCP6]
GE04115	174	15	172	VFG001713(gi:26249417)	183	22	179	66/158(41.77)	0.62	0	158	126	2.00E-38	174	(papX) PapX protein regulates flagellum synthesis to repress motility [P fimbriae (CVF425)] [Escherichia coli CFT073]
GE04116	1376	1	1376	VFG000904(gi:26246291)	1376	1	1376	1330/1376(96.66)	0.96	0	1376	2672	0	1376	(vat) Haemoglobin protease [Tsh (VF0233)] [Escherichia coli CFT073]
GE04119	236	1	236	VFG002417(gi:15799994)	251	16	251	220/236(93.22)	0.94	0	236	457	1.00E-167	236	(yagV/ecpE) E. coli common pilus chaperone EcpE [ECP (VF0404)] [Escherichia coli O157:H7 str. EDL933]
GE04120	547	1	547	VFG002416(gi:15799995)	547	1	547	544/547(99.45)	0.99	0	547	1124	0	547	(yagW/ecpD) polymerized tip adhesin of ECP fibers [ECP (VF0404)] [Escherichia coli O157:H7 str. EDL933]
GE04121	841	1	841	VFG002415(gi:15799996)	841	1	841	787/841(93.58)	0.94	0	841	1595	0	841	(yagX/ecpC) E. coli common pilus usher EcpC [ECP (VF0404)] [Escherichia coli O157:H7 str. EDL933]
GE04122	222	1	222	VFG002412(gi:15799997)	222	1	222	202/222(90.99)	0.92	0	222	402	1.00E-145	222	(yagY/ecpB) E. coli common pilus chaperone EcpB [ECP (VF0404)] [Escherichia coli O157:H7 str. EDL933]
GE04123	195	1	195	VFG002414(gi:15799998)	195	1	195	177/195(90.77)	0.9	0	195	344	1.00E-123	195	(yagZ/ecpA) E. coli common pilus structural subunit EcpA [ECP (VF0404)] [Escherichia coli O157:H7 str. EDL933]
GE04124	180	1	180	VFG002413(gi:15799999)	196	17	196	172/180(95.56)	0.95	0	180	349	1.00E-126	180	(ykgK/ecpR) regulator protein EcpR [ECP (VF0404)] [Escherichia coli O157:H7 str. EDL933]
GE04130	308	15	301	VFG044083(gi:15597454)	312	19	299	88/287(30.66)	0.51	0.02	287	128	7.00E-36	308	(ptxR) transcriptional regulator PtxR [pyoverdine (IA001)] [Pseudomonas aeruginosa PAO1]
GE04131	297	5	294	VFG044083(gi:15597454)	312	12	298	80/291(27.49)	0.44	0.01	291	116	2.00E-31	297	(ptxR) transcriptional regulator PtxR [pyoverdine (IA001)] [Pseudomonas aeruginosa PAO1]
GE04134	1415	1	1415	VFG045349(gi:218557219)	1416	1	1416	1328/1416(93.79)	0.94	0	1416	2683	0	1415	(fdeC) adhesin FdeC [FdeC (VF0506)] [Escherichia coli O45:K1:H7 str. S88]
GE04135	285	1	282	VFG000421(gi:16082873)	307	7	275	90/287(31.36)	0.51	0.08	287	109	5.00E-29	285	(caf1R) putative F1 operon positive regulatory protein [F1 antigen (VF0138)] [Yersinia pestis CO92]
GE04144	765	432	765	VFG042311(gi:218929863)	638	294	638	86/351(24.50)	0.43	0.06	351	114	4.00E-27	765	(yapC) autotransporter protein YapC [YapC (VF0510)] [Yersinia pestis CO92]
GE04148	187	3	184	VFG000871(gi:26251199)	200	10	190	102/182(56.04)	0.7	0	182	215	6.00E-73	187	(fimB) Type 1 fimbriae Regulatory protein fimB [Type 1 fimbriae (VF0221)] [Escherichia coli CFT073]
GE04154	362	117	352	VFG045467(gi:53718898)	580	330	565	82/236(34.75)	0.54	0	236	143	3.00E-39	362	(cdpA) cyclic di-GMP phosphodiesterase [CdpA (VF0432)] [Burkholderia pseudomallei K96243]
GE04166	528	197	461	VFG011946(gi:15792351)	433	115	366	107/265(40.38)	0.61	0.04	265	211	1.00E-63	528	(flgR) sigma-54 associated transcriptional activator [Pse5Ac7Ac, Pse5Ac7Am, Pse8OAc, Pse5Am7AcGlnAc (AI151)] [Campylobacter jejuni subsp. jejuni NCTC 11168]
GE04167	296	23	220	VFG001381(gi:57116734)	428	69	318	66/253(26.09)	0.41	0.22	253	67.8	8.00E-14	296	(icl) Isocitrate lyase Icl (isocitrase) (isocitratase) [Isocitrate lyase (VF0253)] [Mycobacterium tuberculosis H37Rv]
GE04170	628	88	599	VFG000932(gi:26246573)	536	53	527	124/522(23.75)	0.4	0.1	522	90.5	4.00E-20	628	(entE) 2,3-dihydroxybenzoate-AMP ligase component of enterobactin synthase multienzyme complex [Enterobactin (VF0228)] [Escherichia coli CFT073]
GE04173	206	77	188	VFG001306(gi:21281862)	185	79	185	45/117(38.46)	0.58	0.12	117	62.8	2.00E-13	206	(cap8J) capsular polysaccharide synthesis enzyme Cap8J [Capsule (VF0003)] [Staphylococcus aureus subsp. aureus MW2]
GE04176	363	7	334	VFG002197(gi:29375537)	336	3	334	94/344(27.33)	0.45	0.08	344	95.9	3.00E-23	363	(bopD) sugar-binding transcriptional regulator, LacI family [BopD (VF0362)] [Enterococcus faecalis V583]
GE04182	398	20	226	VFG001285(gi:21284315)	412	34	242	69/215(32.09)	0.48	0.06	215	89	2.00E-20	398	(icaA) N-acetylglucosaminyltransferase, involved in polysaccharide intercellular adhesin(PIA) synthesis [Intercellular adhesion proteins (VF0014)] [Staphylococcus aureus subsp. aureus MW2]
GE04185	255	2	211	VFG001206(gi:15677997)	352	5	219	86/217(39.63)	0.56	0.04	217	142	1.00E-41	255	(fbpC) iron(III) ABC transporter, ATP-binding protein [FbpABC (VF0272)] [Neisseria meningitidis MC58]
GE04189	973	712	927	VFG000010(gi:33592330)	647	362	578	60/218(27.52)	0.43	0.01	218	79.3	4.00E-16	973	(tcfA) tracheal colonization factor precursor [TcfA (VF0032)] [Bordetella pertussis Tohama I]
GE04213	229	4	223	VFG001386(gi:15607897)	247	22	241	77/223(34.53)	0.58	0.02	223	145	4.00E-44	229	(phoP) Possible two component system response transcriptional positive regulator PhoP [PhoP (VF0286)] [Mycobacterium tuberculosis H37Rv]
GE04214	431	205	422	VFG009810(gi:15607898)	485	251	467	78/223(34.98)	0.53	0.04	223	120	7.00E-31	431	(phoR) Possible two component system response sensor kinase membrane associated PhoR [PhoP/R (CVF331)] [Mycobacterium tuberculosis H37Rv]
GE04251	207	14	207	VFG000077(gi:16804506)	198	1	194	129/194(66.49)	0.83	0	194	280	5.00E-98	207	(clpP) ATP-dependent Clp protease proteolytic subunit [ClpP (VF0074)] [Listeria monocytogenes EGD-e]
GE04262	590	29	571	VFG013248(gi:16272034)	587	66	584	161/549(29.33)	0.52	0.06	549	252	6.00E-77	590	(msbA) lipid transporter ATP-binding/permease [LOS (CVF494)] [Haemophilus influenzae Rd KW20]
GE04263	593	1	578	VFG013248(gi:16272034)	587	14	587	167/592(28.21)	0.46	0.05	592	228	8.00E-68	593	(msbA) lipid transporter ATP-binding/permease [LOS (CVF494)] [Haemophilus influenzae Rd KW20]
GE04270	516	275	516	VFG045467(gi:53718898)	580	326	574	86/249(34.54)	0.56	0.02	249	154	8.00E-42	516	(cdpA) cyclic di-GMP phosphodiesterase [CdpA (VF0432)] [Burkholderia pseudomallei K96243]
GE04272	183	80	183	VFG001306(gi:21281862)	185	90	185	40/105(38.10)	0.52	0.09	105	57.8	1.00E-11	183	(cap8J) capsular polysaccharide synthesis enzyme Cap8J [Capsule (VF0003)] [Staphylococcus aureus subsp. aureus MW2]
GE04275	1049	1	1000	VFG036992(gi:15677562)	1067	1	1007	489/1016(48.13)	0.65	0.02	1016	931	0	1049	(mtrD) multiple transferable resistance system protein MtrD [MtrCDE (VF0451)] [Neisseria meningitidis MC58]
GE04276	397	30	391	VFG036974(gi:15677563)	412	31	400	141/372(37.90)	0.56	0.03	372	243	1.00E-77	397	(mtrC) membrane fusion protein MtrC [MtrCDE (VF0451)] [Neisseria meningitidis MC58]
GE04293	550	28	544	VFG002420(gi:21281752)	772	145	641	155/551(28.13)	0.43	0.15	551	163	7.00E-44	550	(adsA) Adenosine synthase A [AdsA (VF0422)] [Streptococcus pyogenes MGAS315]
GE04300	834	644	778	VFG000574(gi:16767047)	908	549	708	51/160(31.87)	0.45	0.15	160	77	2.00E-15	834	(mgtB) Mg2+ transport protein [MgtBC (VF0106)] [Salmonella enterica subsp. enterica serovar Typhimurium str. LT2]
GE04307	225	6	208	VFG009579(gi:15608489)	579	330	538	77/218(35.32)	0.51	0.11	218	115	8.00E-31	225	(irtB) Iron-regulated transporter IrtB [mycobactin (IA031)] [Mycobacterium tuberculosis H37Rv]
GE04310	256	3	254	VFG002550(gi:53720400)	262	8	251	67/267(25.09)	0.43	0.14	267	65.9	9.00E-14	256	(wcbP) capsular polysaccharide biosynthesis dehydrogenase/reductase [Capsule I (VF0436)] [Burkholderia pseudomallei K96243]
GE04312	228	14	206	VFG000344(gi:16272073)	351	10	200	65/194(33.51)	0.54	0.02	194	107	8.00E-29	228	(hitC) iron(III) ABC transporter, ATP-binding protein [HitABC (VF0268)] [Haemophilus influenzae Rd KW20]
GE04335	240	3	219	VFG013321(gi:16272676)	237	4	216	111/217(51.15)	0.68	0.01	217	235	3.00E-79	240	(lpxH) UDP-2,3-diacylglucosamine pyrophosphohydrolase [LOS (CVF494)] [Haemophilus influenzae Rd KW20]
GE04336	164	4	164	VFG041304(gi:52842179)	188	27	188	64/177(36.16)	0.46	0.17	177	83.2	1.00E-21	164	(lirB) Dot/Icm type IV secretion system effector LirB [Dot/Icm (SS047)] [Legionella pneumophila subsp. pneumophila str. Philadelphia 1]
GE04343	317	1	317	VFG001017(gi:56404036)	315	1	315	182/317(57.41)	0.74	0	317	385	1.00E-136	317	(icsP/sopA) outer membrane protease of the OmpP family, involved in cleavage of surface exposed IcsA [IcsP (SopA) (VF0122)] [Shigella flexneri 2a str. 301]
GE04347	480	212	479	VFG009810(gi:15607898)	485	186	467	94/291(32.30)	0.49	0.1	291	94	1.00E-21	480	(phoR) Possible two component system response sensor kinase membrane associated PhoR [PhoP/R (CVF331)] [Mycobacterium tuberculosis H37Rv]
GE04348	227	2	224	VFG001386(gi:15607897)	247	22	246	84/226(37.17)	0.57	0.01	226	148	2.00E-45	227	(phoP) Possible two component system response transcriptional positive regulator PhoP [PhoP (VF0286)] [Mycobacterium tuberculosis H37Rv]
GE04349	460	6	460	VFG037010(gi:15677561)	467	9	461	155/461(33.62)	0.5	0.03	461	249	1.00E-78	460	(mtrE) multidrug efflux pump channel protein MtrE [MtrCDE (VF0451)] [Neisseria meningitidis MC58]
GE04352	1047	20	1035	VFG036992(gi:15677562)	1067	16	1033	236/1070(22.06)	0.41	0.09	1070	188	8.00E-50	1047	(mtrD) multiple transferable resistance system protein MtrD [MtrCDE (VF0451)] [Neisseria meningitidis MC58]
GE04361	247	1	247	VFG000929(gi:26246560)	256	10	256	223/247(90.28)	0.91	0	247	459	1.00E-167	247	(entD) phosphopantetheinyl transferase component of enterobactin synthase multienzyme complex [Enterobactin (VF0228)] [Escherichia coli CFT073]
GE04362	749	1	749	VFG000923(gi:26246561)	746	1	746	711/749(94.93)	0.95	0	749	1449	0	749	(fepA) ferrienterobactin outer membrane transporter [Enterobactin (VF0228)] [Escherichia coli CFT073]
GE04363	400	1	400	VFG044159(gi:26246563)	400	1	400	398/400(99.50)	0.99	0	400	817	0	400	(fes) enterobactin/ferric enterobactin esterase [enterobactin (IA019)] [Escherichia coli CFT073]
GE04364	72	4	65	VFG001818(gi:15609514)	71	3	64	28/62(45.16)	0.62	0	62	65.5	4.00E-17	72	(mbtH) putative protein MbtH [Mycobactin (VF0299)] [Mycobacterium tuberculosis H37Rv]
GE04365	1293	1	1293	VFG000930(gi:26246565)	1293	1	1293	1221/1293(94.43)	0.94	0	1293	2481	0	1293	(entF) enterobactin synthase multienzyme complex component, ATP-dependent [Enterobactin (VF0228)] [Escherichia coli CFT073]
GE04366	377	14	366	VFG002360(gi:123443278)	363	16	353	92/368(25.00)	0.47	0.12	368	117	1.00E-30	377	(wzz) O-antigen chain length determinant [O-antigen (VF0392)] [Yersinia enterocolitica subsp. enterocolitica 8081]
GE04367	271	1	271	VFG000925(gi:26246567)	271	1	271	261/271(96.31)	0.96	0	271	533	0	271	(fepC) ferrienterobactin ABC transporter ATPase [Enterobactin (VF0228)] [Escherichia coli CFT073]
GE04368	330	1	330	VFG000928(gi:26246568)	330	1	330	260/330(78.79)	0.78	0	330	484	1.00E-174	330	(fepG) iron-enterobactin ABC transporter permease [Enterobactin (VF0228)] [Escherichia coli CFT073]
GE04369	334	1	334	VFG000926(gi:26246569)	338	5	338	253/334(75.75)	0.75	0	334	466	1.00E-167	334	(fepD) ferrienterobactin ABC transporter permease [Enterobactin (VF0228)] [Escherichia coli CFT073]
GE04370	416	1	416	VFG044165(gi:26246570)	416	1	416	311/416(74.76)	0.74	0	416	569	0	416	(entS) enterobactin exporter, iron-regulated [enterobactin (IA019)] [Escherichia coli CFT073]
GE04371	318	1	318	VFG000924(gi:26246571)	318	1	318	296/318(93.08)	0.93	0	318	590	0	318	(fepB) ferrienterobactin ABC transporter periplasmic binding protein [Enterobactin (VF0228)] [Escherichia coli CFT073]
GE04372	391	1	391	VFG000931(gi:26246572)	395	5	395	390/391(99.74)	0.99	0	391	799	0	391	(entC) isochorismate synthase 1 [Enterobactin (VF0228)] [Escherichia coli CFT073]
GE04373	536	1	536	VFG000932(gi:26246573)	536	1	536	530/536(98.88)	0.98	0	536	1095	0	536	(entE) 2,3-dihydroxybenzoate-AMP ligase component of enterobactin synthase multienzyme complex [Enterobactin (VF0228)] [Escherichia coli CFT073]
GE04374	285	1	285	VFG000933(gi:26246574)	285	1	285	281/285(98.60)	0.99	0	285	583	0	285	(entB) isochorismatase [Enterobactin (VF0228)] [Escherichia coli CFT073]
GE04375	248	1	248	VFG000934(gi:26246575)	248	1	248	220/248(88.71)	0.89	0	248	445	1.00E-162	248	(entA) 2,3-dihydro-2,3-dihydroxybenzoate dehydrogenase [Enterobactin (VF0228)] [Escherichia coli CFT073]
GE04423	241	4	238	VFG001206(gi:15677997)	352	7	241	79/236(33.47)	0.53	0	236	129	9.00E-37	241	(fbpC) iron(III) ABC transporter, ATP-binding protein [FbpABC (VF0272)] [Neisseria meningitidis MC58]
GE04426	302	34	265	VFG001983(gi:15792250)	259	32	257	61/236(25.85)	0.48	0.05	236	75.5	7.00E-17	302	(pebA) bifunctional adhesin/ABC transporter aspartate/glutamate-binding protein [PEB1 (VF0327)] [Campylobacter jejuni subsp. jejuni NCTC 11168]
GE04434	554	1	367	VFG015551(gi:15595249)	610	1	399	110/414(26.57)	0.43	0.14	414	115	3.00E-28	554	(phzH) phenazine-modifying enzyme [Phenazines biosynthesis (CVF536)] [Pseudomonas aeruginosa PAO1]
GE04445	385	22	344	VFG006717(gi:16803674)	866	480	826	97/352(27.56)	0.49	0.09	352	120	9.00E-31	385	(lap) Listeria adhesion protein Lap [Lap (VF0444)] [Listeria monocytogenes EGD-e]
GE04447	328	5	320	VFG043391(gi:15646190)	307	6	304	95/319(29.78)	0.43	0.07	319	126	6.00E-35	328	(pdxA) 4-hydroxythreonine-4-phosphate dehydrogenase [Pse5Ac7Ac (AI150)] [Helicobacter pylori 26695]
GE04457	546	83	447	VFG002220(gi:17988169)	566	78	437	98/383(25.59)	0.39	0.1	383	78.2	3.00E-16	546	(pgm) phosphoglucomutase [LPS (VF0367)] [Brucella melitensis bv. 1 str. 16M]
GE04460	225	4	221	VFG001386(gi:15607897)	247	23	241	70/221(31.67)	0.48	0.02	221	98.2	5.00E-26	225	(phoP) Possible two component system response transcriptional positive regulator PhoP [PhoP (VF0286)] [Mycobacterium tuberculosis H37Rv]
GE04461	894	647	881	VFG009810(gi:15607898)	485	233	468	64/255(25.10)	0.43	0.15	255	77.4	1.00E-15	894	(phoR) Possible two component system response sensor kinase membrane associated PhoR [PhoP/R (CVF331)] [Mycobacterium tuberculosis H37Rv]
GE04468	493	14	402	VFG001857(gi:52840983)	502	25	415	86/414(20.77)	0.41	0.11	414	67.8	5.00E-13	493	(iraB) Di/tripeptide permease [IraAB (VF0293)] [Legionella pneumophila subsp. pneumophila str. Philadelphia 1]
GE04497	173	72	169	VFG001931(gi:15792793)	319	215	312	34/98(34.69)	0.45	0	98	59.3	5.00E-12	173	(cadF) outer membrane fibronectin-binding protein [CadF (VF0322)] [Campylobacter jejuni subsp. jejuni NCTC 11168]
GE04508	338	1	338	VFG013286(gi:16272302)	338	1	338	195/338(57.69)	0.72	0	338	404	1.00E-143	338	(galE) UDP-glucose 4-epimerase [LOS (CVF494)] [Haemophilus influenzae Rd KW20]
GE04509	490	269	465	VFG001206(gi:15677997)	352	13	202	66/199(33.17)	0.52	0.05	199	87	1.00E-19	490	(fbpC) iron(III) ABC transporter, ATP-binding protein [FbpABC (VF0272)] [Neisseria meningitidis MC58]
GE04514	352	17	207	VFG000344(gi:16272073)	351	25	219	58/197(29.44)	0.5	0.04	197	95.1	5.00E-23	352	(hitC) iron(III) ABC transporter, ATP-binding protein [HitABC (VF0268)] [Haemophilus influenzae Rd KW20]
GE04524	429	28	413	VFG016046(gi:15597609)	469	50	455	110/426(25.82)	0.42	0.14	426	101	2.00E-24	429	(pvdH) diaminobutyrate-2-oxoglutarate aminotransferase PvdH [pyoverdine (IA001)] [Pseudomonas aeruginosa PAO1]
GE04526	384	40	380	VFG002546(gi:53720396)	439	90	434	94/349(26.93)	0.41	0.03	349	106	2.00E-26	384	(wcbT) acyl-CoA transferase [Capsule I (VF0436)] [Burkholderia pseudomallei K96243]
GE04544	578	330	548	VFG005776(gi:22536834)	309	3	219	75/227(33.04)	0.54	0.07	227	112	2.00E-28	578	(cylA) ABC (ATP-binding cassette) transporter CylA [Beta-hemolysin/cytolysin (CVF171)] [Streptococcus agalactiae 2603V/R]
GE04554	760	518	752	VFG000164(gi:15599417)	720	482	712	73/249(29.32)	0.44	0.12	249	93.6	1.00E-20	760	(fptA) Fe(III)-pyochelin receptor precursor [Pyochelin (VF0095)] [Pseudomonas aeruginosa PAO1]
GE04558	240	1	227	VFG000344(gi:16272073)	351	6	232	83/233(35.62)	0.55	0.05	233	143	3.00E-42	240	(hitC) iron(III) ABC transporter, ATP-binding protein [HitABC (VF0268)] [Haemophilus influenzae Rd KW20]
GE04563	171	1	171	VFG000354(gi:16123096)	182	4	182	73/183(39.89)	0.53	0.08	183	114	1.00E-33	171	(ail) attachment invasion locus protein [Ail (VF0132)] [Yersinia pestis CO92]
GE04569	530	319	523	VFG001206(gi:15677997)	352	4	227	66/227(29.07)	0.49	0.11	227	87.4	1.00E-19	530	(fbpC) iron(III) ABC transporter, ATP-binding protein [FbpABC (VF0272)] [Neisseria meningitidis MC58]
GE04577	623	310	565	VFG000344(gi:16272073)	351	3	242	83/260(31.92)	0.51	0.09	260	118	5.00E-30	623	(hitC) iron(III) ABC transporter, ATP-binding protein [HitABC (VF0268)] [Haemophilus influenzae Rd KW20]
GE04581	782	541	769	VFG045467(gi:53718898)	580	333	561	71/231(30.74)	0.51	0.01	231	127	1.00E-31	782	(cdpA) cyclic di-GMP phosphodiesterase [CdpA (VF0432)] [Burkholderia pseudomallei K96243]
GE04590	410	30	262	VFG045330(gi:52841554)	386	14	245	61/240(25.42)	0.45	0.06	240	68.2	1.00E-13	410	(lbtC) LbtC inner membrane protein required for import of Legiobactin [Legiobactin (VF0291)] [Legionella pneumophila subsp. pneumophila str. Philadelphia 1]
